# Supplementary material for: 3-Oxo-18α-olean-28,13β-olide
Source: Acta Crystallogr Sect E Struct Rep Online. 2010 Jul 31;66(Pt 8):o2139–40. doi: 10.1107/S160053681002903X (PMC3007419; doi:10.1107/S160053681002903X)
Supplement: Supplementary file 1 [file e-66-o2139-sup1.cif]

##############################################################################
###                                                                        ###
###        Electronic paper (Acta Crystallographica Section E)             ###
###                                                                        ###
##############################################################################
#                                                                            #
# This CIF contains the data in a paper accepted for publication in Acta     #
# Crystallographica Section E. It conforms to the requirements of Notes      #
# for Authors for Section E, and has been peer reviewed under the auspices   #
# of the IUCr Commission on Journals.                                        #
#                                                                            #
# Full details of the Crystallographic Information File format               #
# are given in the paper "The Crystallographic Information File (CIF):       #
# a New Standard Archive File for Crystallography" by S. R. Hall, F. H.      #
# Allen and I. D. Brown [Acta Cryst. (1991), A47, 655-685].                  #
#                                                                            #
# The current version of the core CIF dictionary is obtainable from          #
# ftp://ftp.iucr.org/pub/cif_core.dic. The current version number is 2.4.    #
#                                                                            #
# Software is freely available for graphical display of the structure(s) in  #
# this CIF.  For information consult the CIF home page http://www.iucr.org/  #
# cif/home.html                                                              #
#                                                                            #
# This file may be used for bona fide research purposes within the           #
# scientific community so long as proper attribution is given to the journal # 
# article from which it was obtained.                                        #
#                                                                            #
##############################################################################
                                             
data_global
_audit_creation_method     'form.cif (version 2.0)'
_journal_data_validation_number     ?
_journal_date_recd_electronic     2010-07-15
_journal_date_accepted     2010-07-20
_journal_name_full     'Acta Crystallographica, Section E'
_journal_year     2010
_journal_volume     66
_journal_issue      8
_journal_page_first     o2139
_journal_page_last     o2140
_journal_paper_category     QO
_journal_coeditor_code     RK2222
_publ_contact_author_name     'J.A. Paix\~ao'
_publ_contact_author_address
;
     Faculdade Ci\^encias e Tecnologia
     Departamento de F\'isica
     Universidade de Coimbra
     P-3004-516 Coimbra
     Portugal
;
_publ_contact_author_email     jap@pollux.fis.uc.pt
_publ_contact_author_fax     351-239-829158
_publ_contact_author_phone     351-239-410644
_publ_section_title
;
3-Oxo-18\a-olean-28,13\b-olide
;
loop_
    _publ_author_name
    _publ_author_footnote
    _publ_author_address
    'Santos, R. C.' .
;
     Laborat\'orio de Qu\'imica Farmac\^eutica
     Faculdade de Farm\'acia
     Universidade de Coimbra
     P\'olo das Ci\^encias da Sa\'ude
     Azinhaga de Santa Comba
     P-3000-548 Coimbra
     Portugal
;
    'Pinto, R. M. A.' .
;
     Laborat\'orio de Qu\'imica Farmac\^eutica
     Faculdade de Farm\'acia
     Universidade de Coimbra
     P\'olo das Ci\^encias da Sa\'ude
     Azinhaga de Santa Comba
     P-3000-548 Coimbra
     Portugal
;
    'Matos Beja, A.' .
;
     CEMDRX
     Departamento de F\'isica
     Faculdade de Ci\^encias e Tecnologia
     Universidade de Coimbra
     P-3004-516 Coimbra
     Portugal
;
    'Salvador, J. A. R.' .
;
     Laborat\'orio de Qu\'imica Farmac\^eutica
     Faculdade de Farm\'acia
     Universidade de Coimbra
     P\'olo das Ci\^encias da Sa\'ude
     Azinhaga de Santa Comba
     P-3000-548 Coimbra
     Portugal
;
    'Paix\~ao, J. A.' .
;
     CEMDRX
     Departamento de F\'isica
     Faculdade de Ci\^encias e Tecnologia
     Universidade de Coimbra
     P-3004-516 Coimbra
     Portugal
;
_publ_section_synopsis
;
The crystal structure of 3-oxo-18\a-olean-28,13\b-olide, C~30~H~46~O~3~,
is reported. Quantum-mechanical <i>ab</i>-<i>initio</i> Roothan
Hartree--Fock calculations were performed to highlight the effects of crystal
packing in the molecular conformation.
;
data_I
_audit_creation_method     SHELXL97
_chemical_name_systematic
;
3-Oxo-18\a-olean-28,13\b-olide
;
_chemical_name_common     ?
_chemical_formula_moiety     'C30 H46 O3'
_chemical_formula_sum     'C30 H46 O3'
_chemical_formula_iupac     'C30 H46 O3'
_chemical_formula_weight     454.67
_chemical_melting_point     583
_symmetry_cell_setting     monoclinic
_symmetry_space_group_name_H-M     'P 21'
_space_group_name_Hall     'P 2yb'
loop_
    _symmetry_equiv_pos_as_xyz
    'x, y, z'
    '-x, y+1/2, -z'
_cell_length_a     6.7789(3)
_cell_length_b     12.3122(6)
_cell_length_c     15.4524(7)
_cell_angle_alpha     90.00
_cell_angle_beta     99.644(2)
_cell_angle_gamma     90.00
_cell_volume     1271.48(10)
_cell_formula_units_Z     2
_cell_measurement_reflns_used     4019
_cell_measurement_theta_min     3.1166
_cell_measurement_theta_max     21.5327
_cell_measurement_temperature     295(2)
_exptl_crystal_description     'plate'
_exptl_crystal_colour     'colourless'
_exptl_crystal_size_max     0.45
_exptl_crystal_size_mid     0.17
_exptl_crystal_size_min     0.04
_exptl_crystal_density_diffrn     1.188
_exptl_crystal_density_meas     ?
_exptl_crystal_density_method     'not measured'
_exptl_crystal_F_000     500
_exptl_absorpt_coefficient_mu     0.074
_exptl_absorpt_correction_type     multi-scan
_exptl_absorpt_process_details     '(<i>SADABS</i>; Sheldrick, 2000)'
_exptl_absorpt_correction_T_min     0.74552
_exptl_absorpt_correction_T_max     1.0
_exptl_special_details
;
;
_diffrn_ambient_temperature     295(2)
_diffrn_radiation_type     MoK\a
_diffrn_radiation_wavelength     0.71073
_diffrn_radiation_source     'fine-focus sealed tube'
_diffrn_radiation_monochromator     'graphite'
_diffrn_measurement_device_type
                                'Bruker APEXII CCD area-detector diffractometer'
_diffrn_measurement_method     '\f- and \w-scans'
_diffrn_detector_area_resol_mean     ?
_diffrn_reflns_number     16467
_diffrn_reflns_av_R_equivalents     0.0570
_diffrn_reflns_av_sigmaI/netI     0.0463
_diffrn_reflns_theta_min     3.31
_diffrn_reflns_theta_max     25.81
_diffrn_reflns_theta_full     25.50
_diffrn_measured_fraction_theta_max     0.986
_diffrn_measured_fraction_theta_full     0.994
_diffrn_reflns_limit_h_min     -8
_diffrn_reflns_limit_h_max     8
_diffrn_reflns_limit_k_min     -14
_diffrn_reflns_limit_k_max     15
_diffrn_reflns_limit_l_min     -18
_diffrn_reflns_limit_l_max     18
_diffrn_standards_number     ?
_diffrn_standards_interval_count     ?
_diffrn_standards_interval_time     ?
_diffrn_standards_decay_%     ?
_refine_special_details
;
 Refinement of <i>F</i>^2^ against ALL reflections. The weighted
 <i>R</i>-factor <i>wR</i> and goodness of fit <i>S</i> are based on
 <i>F</i>^2^, conventional <i>R</i>-factors <i>R</i> are based on <i>F</i>,
 with <i>F</i> set to zero for negative <i>F</i>^2^. The threshold expression
 of <i>F</i>^2^ > \s(<i>F</i>^2^) is used only for calculating
 <i>R</i>-factors(gt) <i>etc</i>. and is not relevant to the choice of
 reflections for refinement. <i>R</i>-factors based on <i>F</i>^2^ are
 statistically about twice as large as those based on <i>F</i>, and
 <i>R</i>-factors based on ALL data will be even larger.
;
_reflns_number_total     2536
_reflns_number_gt     1805
_reflns_threshold_expression     I>2\s(I)
_refine_ls_structure_factor_coef     Fsqd
_refine_ls_matrix_type     full
_refine_ls_R_factor_all     0.0782
_refine_ls_R_factor_gt     0.0423
_refine_ls_wR_factor_gt     0.0843
_refine_ls_wR_factor_ref     0.0995
_refine_ls_goodness_of_fit_ref     1.081
_refine_ls_restrained_S_all     1.081
_refine_ls_number_reflns     2536
_refine_ls_number_parameters     305
_refine_ls_number_restraints     1
_refine_ls_hydrogen_treatment     constr
_refine_ls_weighting_scheme     calc
_refine_ls_weighting_details
         'calc w=1/[\s^2^(Fo^2^)+(0.0386P)^2^+0.2321P] where P=(Fo^2^+2Fc^2^)/3'
_atom_sites_solution_hydrogens     geom
_atom_sites_solution_primary     direct
_atom_sites_solution_secondary     difmap
_refine_ls_shift/su_max     0.000
_refine_ls_shift/su_mean     0.000
_refine_diff_density_max     0.141
_refine_diff_density_min     -0.167
_refine_ls_extinction_method     'none'
_refine_ls_extinction_coef     ?
loop_
    _atom_type_symbol
    _atom_type_description
    _atom_type_scat_dispersion_real
    _atom_type_scat_dispersion_imag
    _atom_type_scat_source
    'C' 'C' 0.0033 0.0016
                         'International Tables Vol C Tables 4.2.6.8 and 6.1.1.4'
    'H' 'H' 0.0000 0.0000
                         'International Tables Vol C Tables 4.2.6.8 and 6.1.1.4'
    'O' 'O' 0.0106 0.0060
                         'International Tables Vol C Tables 4.2.6.8 and 6.1.1.4'
_computing_data_collection     '<i>APEX2</i> (Bruker, 2006)'
_computing_cell_refinement     '<i>SAINT</i> (Bruker, 2006)'
_computing_data_reduction     '<i>SAINT</i> (Bruker, 2006)'
_computing_structure_solution     '<i>SHELXS97</i> (Sheldrick, 2008)'
_computing_structure_refinement     '<i>SHELXL97</i> (Sheldrick, 2008)'
_computing_molecular_graphics     '<i>PLATON</i>   (Spek, 2009)'
_computing_publication_material     '<i>SHELXL97</i> (Sheldrick, 2008)'
loop_
    _atom_site_type_symbol
    _atom_site_label
    _atom_site_fract_x
    _atom_site_fract_y
    _atom_site_fract_z
    _atom_site_U_iso_or_equiv
    _atom_site_adp_type
    _atom_site_calc_flag
    _atom_site_refinement_flags
    _atom_site_occupancy
    _atom_site_disorder_assembly
    _atom_site_disorder_group
    O O13 0.4607(3) -0.02601(19) 0.48624(13) 0.0397(6) Uani d . 1 . .
    O O28 0.7505(3) 0.0179(3) 0.56915(16) 0.0794(10) Uani d . 1 . .
    O O3 -0.5087(4) -0.0157(4) 0.0038(2) 0.0996(12) Uani d . 1 . .
    C C1 -0.1906(5) -0.1242(3) 0.1826(2) 0.0491(9) Uani d . 1 . .
    H H1A -0.2856 -0.0918 0.2154 0.059 Uiso calc R 1 . .
    H H1B -0.1540 -0.1948 0.2081 0.059 Uiso calc R 1 . .
    C C2 -0.2931(6) -0.1399(4) 0.0868(2) 0.0646(11) Uani d . 1 . .
    H H2A -0.2056 -0.1812 0.0554 0.077 Uiso calc R 1 . .
    H H2B -0.4155 -0.1812 0.0856 0.077 Uiso calc R 1 . .
    C C3 -0.3412(5) -0.0339(4) 0.0419(2) 0.0575(10) Uani d . 1 . .
    C C4 -0.1742(5) 0.0484(3) 0.0468(2) 0.0520(10) Uani d . 1 . .
    C C23 -0.0394(6) 0.0166(5) -0.0194(2) 0.0835(16) Uani d . 1 . .
    H H23A -0.1123 0.0244 -0.0780 0.125 Uiso calc R 1 . .
    H H23B 0.0026 -0.0575 -0.0098 0.125 Uiso calc R 1 . .
    H H23C 0.0760 0.0631 -0.0120 0.125 Uiso calc R 1 . .
    C C24 -0.2693(7) 0.1595(4) 0.0201(3) 0.0878(16) Uani d . 1 . .
    H H24A -0.3445 0.1550 -0.0382 0.132 Uiso calc R 1 . .
    H H24B -0.1660 0.2131 0.0217 0.132 Uiso calc R 1 . .
    H H24C -0.3568 0.1796 0.0603 0.132 Uiso calc R 1 . .
    C C5 -0.0633(4) 0.0555(3) 0.1440(2) 0.0407(8) Uani d . 1 . .
    H H5 -0.1623 0.0875 0.1760 0.049 Uiso calc R 1 . .
    C C6 0.1103(5) 0.1352(3) 0.1581(2) 0.0583(11) Uani d . 1 . .
    H H6A 0.0742 0.2001 0.1234 0.070 Uiso calc R 1 . .
    H H6B 0.2257 0.1027 0.1387 0.070 Uiso calc R 1 . .
    C C7 0.1632(5) 0.1656(3) 0.2547(2) 0.0542(10) Uani d . 1 . .
    H H7A 0.0514 0.2047 0.2717 0.065 Uiso calc R 1 . .
    H H7B 0.2770 0.2144 0.2621 0.065 Uiso calc R 1 . .
    C C8 0.2137(4) 0.0679(3) 0.3170(2) 0.0356(8) Uani d . 1 . .
    C C26 0.4243(4) 0.0295(4) 0.3042(2) 0.0578(11) Uani d . 1 . .
    H H26A 0.4297 0.0250 0.2426 0.087 Uiso calc R 1 . .
    H H26B 0.4510 -0.0407 0.3306 0.087 Uiso calc R 1 . .
    H H26C 0.5229 0.0804 0.3315 0.087 Uiso calc R 1 . .
    C C9 0.0551(4) -0.0227(2) 0.29225(17) 0.0292(7) Uani d . 1 . .
    H H9 -0.0679 0.0065 0.3088 0.035 Uiso calc R 1 . .
    C C10 -0.0033(4) -0.0528(3) 0.19274(19) 0.0376(8) Uani d . 1 . .
    C C11 0.1095(5) -0.1204(3) 0.3527(2) 0.0406(8) Uani d . 1 . .
    H H11A 0.0099 -0.1769 0.3373 0.049 Uiso calc R 1 . .
    H H11B 0.2376 -0.1491 0.3435 0.049 Uiso calc R 1 . .
    C C12 0.1212(4) -0.0914(2) 0.44899(19) 0.0335(7) Uani d . 1 . .
    H H12A -0.0135 -0.0785 0.4601 0.040 Uiso calc R 1 . .
    H H12B 0.1738 -0.1536 0.4840 0.040 Uiso calc R 1 . .
    C C13 0.2476(4) 0.0060(2) 0.48011(18) 0.0266(7) Uani d . 1 . .
    C C14 0.2075(4) 0.1043(2) 0.4157(2) 0.0317(7) Uani d . 1 . .
    C C27 -0.0006(4) 0.1511(3) 0.4245(2) 0.0460(9) Uani d . 1 . .
    H H27A -0.0924 0.0924 0.4278 0.069 Uiso calc R 1 . .
    H H27B -0.0491 0.1954 0.3743 0.069 Uiso calc R 1 . .
    H H27C 0.0108 0.1943 0.4768 0.069 Uiso calc R 1 . .
    C C15 0.3649(5) 0.1931(3) 0.4452(2) 0.0546(10) Uani d . 1 . .
    H H15A 0.4879 0.1741 0.4246 0.066 Uiso calc R 1 . .
    H H15B 0.3177 0.2612 0.4177 0.066 Uiso calc R 1 . .
    C C16 0.4105(6) 0.2097(3) 0.5445(2) 0.0559(11) Uani d . 1 . .
    H H16A 0.3018 0.2502 0.5628 0.067 Uiso calc R 1 . .
    H H16B 0.5313 0.2528 0.5590 0.067 Uiso calc R 1 . .
    C C17 0.4383(4) 0.1023(3) 0.5959(2) 0.0376(8) Uani d . 1 . .
    C C22 0.5210(5) 0.1223(3) 0.6926(2) 0.0504(10) Uani d . 1 . .
    H H22A 0.6595 0.1451 0.6982 0.061 Uiso calc R 1 . .
    H H22B 0.4464 0.1809 0.7139 0.061 Uiso calc R 1 . .
    C C21 0.5095(5) 0.0229(3) 0.7492(2) 0.0498(9) Uani d . 1 . .
    H H21A 0.5475 0.0430 0.8104 0.060 Uiso calc R 1 . .
    H H21B 0.6049 -0.0307 0.7358 0.060 Uiso calc R 1 . .
    C C20 0.3009(5) -0.0285(3) 0.7359(2) 0.0436(8) Uani d . 1 . .
    C C19 0.2422(4) -0.0582(3) 0.63857(18) 0.0361(8) Uani d . 1 . .
    H H19A 0.3342 -0.1129 0.6240 0.043 Uiso calc R 1 . .
    H H19B 0.1093 -0.0899 0.6293 0.043 Uiso calc R 1 . .
    C C18 0.2434(4) 0.0383(2) 0.57641(18) 0.0288(7) Uani d . 1 . .
    H H18 0.1292 0.0860 0.5797 0.035 Uiso calc R 1 . .
    C C29 0.3103(7) -0.1316(4) 0.7907(2) 0.0714(13) Uani d . 1 . .
    H H29A 0.1787 -0.1622 0.7860 0.107 Uiso calc R 1 . .
    H H29B 0.3608 -0.1147 0.8510 0.107 Uiso calc R 1 . .
    H H29C 0.3975 -0.1831 0.7696 0.107 Uiso calc R 1 . .
    C C30 0.1485(5) 0.0488(4) 0.7642(2) 0.0659(12) Uani d . 1 . .
    H H30A 0.0215 0.0129 0.7596 0.099 Uiso calc R 1 . .
    H H30B 0.1350 0.1117 0.7269 0.099 Uiso calc R 1 . .
    H H30C 0.1929 0.0707 0.8239 0.099 Uiso calc R 1 . .
    C C28 0.5721(4) 0.0295(3) 0.5524(2) 0.0458(9) Uani d . 1 . .
    C C25 0.1610(5) -0.1171(4) 0.1569(2) 0.0607(11) Uani d . 1 . .
    H H25A 0.2562 -0.0674 0.1394 0.091 Uiso calc R 1 . .
    H H25B 0.1014 -0.1594 0.1071 0.091 Uiso calc R 1 . .
    H H25C 0.2277 -0.1645 0.2018 0.091 Uiso calc R 1 . .
loop_
    _atom_site_aniso_label
    _atom_site_aniso_U_11
    _atom_site_aniso_U_22
    _atom_site_aniso_U_33
    _atom_site_aniso_U_12
    _atom_site_aniso_U_13
    _atom_site_aniso_U_23
    O13 0.0281(10) 0.0565(15) 0.0345(12) 0.0119(10) 0.0056(9) 0.0031(12)
    O28 0.0242(12) 0.156(3) 0.0571(16) 0.0006(16) 0.0051(10) 0.0102(19)
    O3 0.0579(16) 0.149(3) 0.082(2) -0.002(2) -0.0183(14) 0.010(2)
    C1 0.061(2) 0.047(2) 0.037(2) -0.0057(18) 0.0020(16) -0.0074(18)
    C2 0.067(2) 0.071(3) 0.051(3) -0.010(2) -0.0014(19) -0.013(2)
    C3 0.052(2) 0.084(3) 0.033(2) 0.006(2) -0.0018(16) -0.009(2)
    C4 0.051(2) 0.070(3) 0.0314(19) 0.007(2) -0.0031(15) 0.0083(19)
    C23 0.070(3) 0.152(5) 0.030(2) 0.003(3) 0.0140(18) 0.006(3)
    C24 0.106(3) 0.093(4) 0.051(3) 0.016(3) -0.025(2) 0.017(3)
    C5 0.0375(16) 0.052(2) 0.0326(18) 0.0052(16) 0.0044(13) 0.0061(16)
    C6 0.064(2) 0.069(3) 0.039(2) -0.013(2) 0.0010(17) 0.021(2)
    C7 0.064(2) 0.052(2) 0.043(2) -0.0184(19) -0.0026(17) 0.0150(19)
    C8 0.0326(15) 0.043(2) 0.0314(18) -0.0024(14) 0.0055(13) 0.0088(15)
    C26 0.0335(16) 0.100(3) 0.043(2) 0.002(2) 0.0128(14) 0.005(2)
    C9 0.0298(14) 0.0299(18) 0.0292(16) 0.0054(13) 0.0086(11) 0.0008(15)
    C10 0.0355(16) 0.046(2) 0.0319(18) 0.0097(15) 0.0074(12) -0.0008(16)
    C11 0.0567(19) 0.0298(18) 0.0341(19) 0.0041(16) 0.0036(14) -0.0011(15)
    C12 0.0444(17) 0.0251(17) 0.0308(18) -0.0017(14) 0.0057(13) 0.0006(14)
    C13 0.0239(13) 0.0277(17) 0.0291(16) 0.0007(12) 0.0072(11) 0.0002(13)
    C14 0.0334(15) 0.0265(17) 0.0339(18) -0.0027(13) 0.0021(12) 0.0023(15)
    C27 0.0503(19) 0.038(2) 0.047(2) 0.0142(16) -0.0005(15) -0.0047(17)
    C15 0.068(2) 0.044(2) 0.047(2) -0.0272(19) -0.0070(17) 0.0108(18)
    C16 0.071(2) 0.041(2) 0.050(2) -0.0314(19) -0.0097(18) 0.0028(19)
    C17 0.0334(15) 0.043(2) 0.0347(18) -0.0147(14) 0.0018(13) 0.0031(16)
    C22 0.0487(19) 0.055(3) 0.045(2) -0.0213(18) -0.0012(15) -0.0043(19)
    C21 0.0466(18) 0.063(2) 0.037(2) -0.0108(18) -0.0020(14) 0.000(2)
    C20 0.0480(17) 0.052(2) 0.0299(17) -0.0110(17) 0.0046(13) -0.0015(18)
    C19 0.0387(16) 0.039(2) 0.0314(18) -0.0067(14) 0.0076(12) -0.0006(15)
    C18 0.0245(13) 0.0292(18) 0.0326(17) -0.0015(12) 0.0044(11) -0.0013(15)
    C29 0.098(3) 0.077(3) 0.035(2) -0.030(3) -0.001(2) 0.008(2)
    C30 0.059(2) 0.094(3) 0.048(2) -0.010(2) 0.0200(17) -0.025(2)
    C28 0.0321(17) 0.070(3) 0.0352(19) -0.0053(17) 0.0054(13) 0.013(2)
    C25 0.062(2) 0.081(3) 0.038(2) 0.033(2) 0.0065(17) -0.006(2)
_geom_special_details
;
 All s.u.'s (except the s.u. in the dihedral angle between two l.s. planes)
 are estimated using the full covariance matrix. The cell s.u.'s are taken
 into account individually in the estimation of s.u.'s in distances, angles
 and torsion angles; correlations between s.u.'s in cell parameters are only
 used when they are defined by crystal symmetry. An approximate (isotropic)
 treatment of cell s.u.'s is used for estimating s.u.'s involving l.s. planes.
;
loop_
    _geom_bond_atom_site_label_1
    _geom_bond_atom_site_label_2
    _geom_bond_site_symmetry_2
    _geom_bond_distance
    _geom_bond_publ_flag
    O13 C28 . 1.351(4) ?
    O13 C13 . 1.485(3) ?
    O28 C28 . 1.202(3) ?
    O3 C3 . 1.209(4) ?
    C1 C10 . 1.530(4) ?
    C1 C2 . 1.539(5) ?
    C1 H1A . 0.9700 ?
    C1 H1B . 0.9700 ?
    C2 C3 . 1.488(6) ?
    C2 H2A . 0.9700 ?
    C2 H2B . 0.9700 ?
    C3 C4 . 1.512(5) ?
    C4 C23 . 1.533(5) ?
    C4 C24 . 1.538(6) ?
    C4 C5 . 1.566(4) ?
    C23 H23A . 0.9600 ?
    C23 H23B . 0.9600 ?
    C23 H23C . 0.9600 ?
    C24 H24A . 0.9600 ?
    C24 H24B . 0.9600 ?
    C24 H24C . 0.9600 ?
    C5 C6 . 1.520(5) ?
    C5 C10 . 1.551(4) ?
    C5 H5 . 0.9800 ?
    C6 C7 . 1.523(5) ?
    C6 H6A . 0.9700 ?
    C6 H6B . 0.9700 ?
    C7 C8 . 1.542(5) ?
    C7 H7A . 0.9700 ?
    C7 H7B . 0.9700 ?
    C8 C26 . 1.548(4) ?
    C8 C9 . 1.552(4) ?
    C8 C14 . 1.597(4) ?
    C26 H26A . 0.9600 ?
    C26 H26B . 0.9600 ?
    C26 H26C . 0.9600 ?
    C9 C11 . 1.530(4) ?
    C9 C10 . 1.567(4) ?
    C9 H9 . 0.9800 ?
    C10 C25 . 1.544(4) ?
    C11 C12 . 1.520(4) ?
    C11 H11A . 0.9700 ?
    C11 H11B . 0.9700 ?
    C12 C13 . 1.505(4) ?
    C12 H12A . 0.9700 ?
    C12 H12B . 0.9700 ?
    C13 C18 . 1.545(4) ?
    C13 C14 . 1.562(4) ?
    C14 C15 . 1.542(4) ?
    C14 C27 . 1.551(4) ?
    C27 H27A . 0.9600 ?
    C27 H27B . 0.9600 ?
    C27 H27C . 0.9600 ?
    C15 C16 . 1.528(5) ?
    C15 H15A . 0.9700 ?
    C15 H15B . 0.9700 ?
    C16 C17 . 1.537(5) ?
    C16 H16A . 0.9700 ?
    C16 H16B . 0.9700 ?
    C17 C28 . 1.510(5) ?
    C17 C18 . 1.525(4) ?
    C17 C22 . 1.526(4) ?
    C22 C21 . 1.514(5) ?
    C22 H22A . 0.9700 ?
    C22 H22B . 0.9700 ?
    C21 C20 . 1.531(4) ?
    C21 H21A . 0.9700 ?
    C21 H21B . 0.9700 ?
    C20 C30 . 1.521(5) ?
    C20 C29 . 1.522(5) ?
    C20 C19 . 1.534(4) ?
    C19 C18 . 1.528(4) ?
    C19 H19A . 0.9700 ?
    C19 H19B . 0.9700 ?
    C18 H18 . 0.9800 ?
    C29 H29A . 0.9600 ?
    C29 H29B . 0.9600 ?
    C29 H29C . 0.9600 ?
    C30 H30A . 0.9600 ?
    C30 H30B . 0.9600 ?
    C30 H30C . 0.9600 ?
    C25 H25A . 0.9600 ?
    C25 H25B . 0.9600 ?
    C25 H25C . 0.9600 ?
loop_
    _geom_angle_atom_site_label_1
    _geom_angle_atom_site_label_2
    _geom_angle_atom_site_label_3
    _geom_angle_site_symmetry_1
    _geom_angle_site_symmetry_3
    _geom_angle
    _geom_angle_publ_flag
    C28 O13 C13 . . 109.2(2) ?
    C10 C1 C2 . . 113.9(3) ?
    C10 C1 H1A . . 108.8 ?
    C2 C1 H1A . . 108.8 ?
    C10 C1 H1B . . 108.8 ?
    C2 C1 H1B . . 108.8 ?
    H1A C1 H1B . . 107.7 ?
    C3 C2 C1 . . 111.5(3) ?
    C3 C2 H2A . . 109.3 ?
    C1 C2 H2A . . 109.3 ?
    C3 C2 H2B . . 109.3 ?
    C1 C2 H2B . . 109.3 ?
    H2A C2 H2B . . 108.0 ?
    O3 C3 C2 . . 120.3(4) ?
    O3 C3 C4 . . 122.3(4) ?
    C2 C3 C4 . . 117.4(3) ?
    C3 C4 C23 . . 108.7(3) ?
    C3 C4 C24 . . 107.8(3) ?
    C23 C4 C24 . . 108.5(4) ?
    C3 C4 C5 . . 108.7(3) ?
    C23 C4 C5 . . 114.3(3) ?
    C24 C4 C5 . . 108.7(3) ?
    C4 C23 H23A . . 109.5 ?
    C4 C23 H23B . . 109.5 ?
    H23A C23 H23B . . 109.5 ?
    C4 C23 H23C . . 109.5 ?
    H23A C23 H23C . . 109.5 ?
    H23B C23 H23C . . 109.5 ?
    C4 C24 H24A . . 109.5 ?
    C4 C24 H24B . . 109.5 ?
    H24A C24 H24B . . 109.5 ?
    C4 C24 H24C . . 109.5 ?
    H24A C24 H24C . . 109.5 ?
    H24B C24 H24C . . 109.5 ?
    C6 C5 C10 . . 110.6(2) ?
    C6 C5 C4 . . 114.1(3) ?
    C10 C5 C4 . . 117.5(3) ?
    C6 C5 H5 . . 104.3 ?
    C10 C5 H5 . . 104.3 ?
    C4 C5 H5 . . 104.3 ?
    C5 C6 C7 . . 110.4(3) ?
    C5 C6 H6A . . 109.6 ?
    C7 C6 H6A . . 109.6 ?
    C5 C6 H6B . . 109.6 ?
    C7 C6 H6B . . 109.6 ?
    H6A C6 H6B . . 108.1 ?
    C6 C7 C8 . . 114.3(3) ?
    C6 C7 H7A . . 108.7 ?
    C8 C7 H7A . . 108.7 ?
    C6 C7 H7B . . 108.7 ?
    C8 C7 H7B . . 108.7 ?
    H7A C7 H7B . . 107.6 ?
    C7 C8 C26 . . 105.8(3) ?
    C7 C8 C9 . . 109.5(2) ?
    C26 C8 C9 . . 111.4(3) ?
    C7 C8 C14 . . 109.8(3) ?
    C26 C8 C14 . . 112.4(2) ?
    C9 C8 C14 . . 108.0(2) ?
    C8 C26 H26A . . 109.5 ?
    C8 C26 H26B . . 109.5 ?
    H26A C26 H26B . . 109.5 ?
    C8 C26 H26C . . 109.5 ?
    H26A C26 H26C . . 109.5 ?
    H26B C26 H26C . . 109.5 ?
    C11 C9 C8 . . 109.2(2) ?
    C11 C9 C10 . . 114.1(2) ?
    C8 C9 C10 . . 117.6(2) ?
    C11 C9 H9 . . 104.9 ?
    C8 C9 H9 . . 104.9 ?
    C10 C9 H9 . . 104.9 ?
    C1 C10 C25 . . 107.7(3) ?
    C1 C10 C5 . . 107.4(2) ?
    C25 C10 C5 . . 114.4(3) ?
    C1 C10 C9 . . 107.8(2) ?
    C25 C10 C9 . . 113.3(2) ?
    C5 C10 C9 . . 106.0(2) ?
    C12 C11 C9 . . 112.4(3) ?
    C12 C11 H11A . . 109.1 ?
    C9 C11 H11A . . 109.1 ?
    C12 C11 H11B . . 109.1 ?
    C9 C11 H11B . . 109.1 ?
    H11A C11 H11B . . 107.9 ?
    C13 C12 C11 . . 115.7(2) ?
    C13 C12 H12A . . 108.4 ?
    C11 C12 H12A . . 108.4 ?
    C13 C12 H12B . . 108.4 ?
    C11 C12 H12B . . 108.4 ?
    H12A C12 H12B . . 107.4 ?
    O13 C13 C12 . . 107.7(2) ?
    O13 C13 C18 . . 100.44(19) ?
    C12 C13 C18 . . 114.3(2) ?
    O13 C13 C14 . . 108.1(2) ?
    C12 C13 C14 . . 112.7(2) ?
    C18 C13 C14 . . 112.6(2) ?
    C15 C14 C27 . . 107.8(3) ?
    C15 C14 C13 . . 108.9(2) ?
    C27 C14 C13 . . 107.2(2) ?
    C15 C14 C8 . . 110.7(2) ?
    C27 C14 C8 . . 111.0(2) ?
    C13 C14 C8 . . 111.2(2) ?
    C14 C27 H27A . . 109.5 ?
    C14 C27 H27B . . 109.5 ?
    H27A C27 H27B . . 109.5 ?
    C14 C27 H27C . . 109.5 ?
    H27A C27 H27C . . 109.5 ?
    H27B C27 H27C . . 109.5 ?
    C16 C15 C14 . . 113.9(3) ?
    C16 C15 H15A . . 108.8 ?
    C14 C15 H15A . . 108.8 ?
    C16 C15 H15B . . 108.8 ?
    C14 C15 H15B . . 108.8 ?
    H15A C15 H15B . . 107.7 ?
    C15 C16 C17 . . 113.0(3) ?
    C15 C16 H16A . . 109.0 ?
    C17 C16 H16A . . 109.0 ?
    C15 C16 H16B . . 109.0 ?
    C17 C16 H16B . . 109.0 ?
    H16A C16 H16B . . 107.8 ?
    C28 C17 C18 . . 99.8(2) ?
    C28 C17 C22 . . 112.5(3) ?
    C18 C17 C22 . . 116.2(3) ?
    C28 C17 C16 . . 108.1(3) ?
    C18 C17 C16 . . 108.4(2) ?
    C22 C17 C16 . . 111.1(3) ?
    C21 C22 C17 . . 112.9(3) ?
    C21 C22 H22A . . 109.0 ?
    C17 C22 H22A . . 109.0 ?
    C21 C22 H22B . . 109.0 ?
    C17 C22 H22B . . 109.0 ?
    H22A C22 H22B . . 107.8 ?
    C22 C21 C20 . . 113.1(3) ?
    C22 C21 H21A . . 109.0 ?
    C20 C21 H21A . . 109.0 ?
    C22 C21 H21B . . 109.0 ?
    C20 C21 H21B . . 109.0 ?
    H21A C21 H21B . . 107.8 ?
    C30 C20 C29 . . 109.3(3) ?
    C30 C20 C21 . . 111.1(3) ?
    C29 C20 C21 . . 108.5(3) ?
    C30 C20 C19 . . 110.7(3) ?
    C29 C20 C19 . . 109.0(3) ?
    C21 C20 C19 . . 108.2(2) ?
    C18 C19 C20 . . 113.8(3) ?
    C18 C19 H19A . . 108.8 ?
    C20 C19 H19A . . 108.8 ?
    C18 C19 H19B . . 108.8 ?
    C20 C19 H19B . . 108.8 ?
    H19A C19 H19B . . 107.7 ?
    C17 C18 C19 . . 111.9(2) ?
    C17 C18 C13 . . 99.7(2) ?
    C19 C18 C13 . . 114.1(2) ?
    C17 C18 H18 . . 110.2 ?
    C19 C18 H18 . . 110.2 ?
    C13 C18 H18 . . 110.2 ?
    C20 C29 H29A . . 109.5 ?
    C20 C29 H29B . . 109.5 ?
    H29A C29 H29B . . 109.5 ?
    C20 C29 H29C . . 109.5 ?
    H29A C29 H29C . . 109.5 ?
    H29B C29 H29C . . 109.5 ?
    C20 C30 H30A . . 109.5 ?
    C20 C30 H30B . . 109.5 ?
    H30A C30 H30B . . 109.5 ?
    C20 C30 H30C . . 109.5 ?
    H30A C30 H30C . . 109.5 ?
    H30B C30 H30C . . 109.5 ?
    O28 C28 O13 . . 121.1(3) ?
    O28 C28 C17 . . 129.2(3) ?
    O13 C28 C17 . . 109.6(2) ?
    C10 C25 H25A . . 109.5 ?
    C10 C25 H25B . . 109.5 ?
    H25A C25 H25B . . 109.5 ?
    C10 C25 H25C . . 109.5 ?
    H25A C25 H25C . . 109.5 ?
    H25B C25 H25C . . 109.5 ?
loop_
    _geom_torsion_atom_site_label_1
    _geom_torsion_atom_site_label_2
    _geom_torsion_atom_site_label_3
    _geom_torsion_atom_site_label_4
    _geom_torsion_site_symmetry_1
    _geom_torsion_site_symmetry_2
    _geom_torsion_site_symmetry_3
    _geom_torsion_site_symmetry_4
    _geom_torsion
    _geom_torsion_publ_flag
    C10 C1 C2 C3 . . . . -54.8(4) ?
    C1 C2 C3 O3 . . . . -128.1(4) ?
    C1 C2 C3 C4 . . . . 51.3(5) ?
    O3 C3 C4 C23 . . . . -102.1(4) ?
    C2 C3 C4 C23 . . . . 78.4(4) ?
    O3 C3 C4 C24 . . . . 15.4(5) ?
    C2 C3 C4 C24 . . . . -164.1(3) ?
    O3 C3 C4 C5 . . . . 133.0(4) ?
    C2 C3 C4 C5 . . . . -46.5(4) ?
    C3 C4 C5 C6 . . . . 179.5(3) ?
    C23 C4 C5 C6 . . . . 57.9(5) ?
    C24 C4 C5 C6 . . . . -63.5(4) ?
    C3 C4 C5 C10 . . . . 47.6(4) ?
    C23 C4 C5 C10 . . . . -74.0(4) ?
    C24 C4 C5 C10 . . . . 164.6(3) ?
    C10 C5 C6 C7 . . . . -63.9(4) ?
    C4 C5 C6 C7 . . . . 160.9(3) ?
    C5 C6 C7 C8 . . . . 56.5(4) ?
    C6 C7 C8 C26 . . . . 74.0(4) ?
    C6 C7 C8 C9 . . . . -46.1(4) ?
    C6 C7 C8 C14 . . . . -164.5(3) ?
    C7 C8 C9 C11 . . . . 178.4(3) ?
    C26 C8 C9 C11 . . . . 61.8(3) ?
    C14 C8 C9 C11 . . . . -62.0(3) ?
    C7 C8 C9 C10 . . . . 46.4(3) ?
    C26 C8 C9 C10 . . . . -70.2(3) ?
    C14 C8 C9 C10 . . . . 166.0(2) ?
    C2 C1 C10 C25 . . . . -70.1(4) ?
    C2 C1 C10 C5 . . . . 53.6(4) ?
    C2 C1 C10 C9 . . . . 167.3(3) ?
    C6 C5 C10 C1 . . . . 174.8(3) ?
    C4 C5 C10 C1 . . . . -51.7(3) ?
    C6 C5 C10 C25 . . . . -65.7(4) ?
    C4 C5 C10 C25 . . . . 67.8(4) ?
    C6 C5 C10 C9 . . . . 59.8(3) ?
    C4 C5 C10 C9 . . . . -166.7(2) ?
    C11 C9 C10 C1 . . . . 62.4(3) ?
    C8 C9 C10 C1 . . . . -167.9(3) ?
    C11 C9 C10 C25 . . . . -56.7(4) ?
    C8 C9 C10 C25 . . . . 73.1(4) ?
    C11 C9 C10 C5 . . . . 177.1(2) ?
    C8 C9 C10 C5 . . . . -53.2(3) ?
    C8 C9 C11 C12 . . . . 58.6(3) ?
    C10 C9 C11 C12 . . . . -167.6(2) ?
    C9 C11 C12 C13 . . . . -50.4(3) ?
    C28 O13 C13 C12 . . . . -147.8(2) ?
    C28 O13 C13 C18 . . . . -27.9(3) ?
    C28 O13 C13 C14 . . . . 90.2(3) ?
    C11 C12 C13 O13 . . . . -73.7(3) ?
    C11 C12 C13 C18 . . . . 175.6(2) ?
    C11 C12 C13 C14 . . . . 45.4(3) ?
    O13 C13 C14 C15 . . . . -52.4(3) ?
    C12 C13 C14 C15 . . . . -171.3(3) ?
    C18 C13 C14 C15 . . . . 57.6(3) ?
    O13 C13 C14 C27 . . . . -168.8(2) ?
    C12 C13 C14 C27 . . . . 72.3(3) ?
    C18 C13 C14 C27 . . . . -58.8(3) ?
    O13 C13 C14 C8 . . . . 69.8(3) ?
    C12 C13 C14 C8 . . . . -49.1(3) ?
    C18 C13 C14 C8 . . . . 179.8(2) ?
    C7 C8 C14 C15 . . . . -61.7(3) ?
    C26 C8 C14 C15 . . . . 55.7(4) ?
    C9 C8 C14 C15 . . . . 179.0(3) ?
    C7 C8 C14 C27 . . . . 58.0(3) ?
    C26 C8 C14 C27 . . . . 175.4(3) ?
    C9 C8 C14 C27 . . . . -61.4(3) ?
    C7 C8 C14 C13 . . . . 177.2(2) ?
    C26 C8 C14 C13 . . . . -65.4(3) ?
    C9 C8 C14 C13 . . . . 57.8(3) ?
    C27 C14 C15 C16 . . . . 74.8(4) ?
    C13 C14 C15 C16 . . . . -41.1(4) ?
    C8 C14 C15 C16 . . . . -163.6(3) ?
    C14 C15 C16 C17 . . . . 44.9(4) ?
    C15 C16 C17 C28 . . . . 45.6(4) ?
    C15 C16 C17 C18 . . . . -61.7(4) ?
    C15 C16 C17 C22 . . . . 169.5(3) ?
    C28 C17 C22 C21 . . . . -70.9(4) ?
    C18 C17 C22 C21 . . . . 43.2(4) ?
    C16 C17 C22 C21 . . . . 167.7(3) ?
    C17 C22 C21 C20 . . . . -51.3(4) ?
    C22 C21 C20 C30 . . . . -63.9(4) ?
    C22 C21 C20 C29 . . . . 176.0(3) ?
    C22 C21 C20 C19 . . . . 57.8(4) ?
    C30 C20 C19 C18 . . . . 64.2(3) ?
    C29 C20 C19 C18 . . . . -175.6(3) ?
    C21 C20 C19 C18 . . . . -57.7(3) ?
    C28 C17 C18 C19 . . . . 78.8(3) ?
    C22 C17 C18 C19 . . . . -42.3(4) ?
    C16 C17 C18 C19 . . . . -168.3(3) ?
    C28 C17 C18 C13 . . . . -42.3(3) ?
    C22 C17 C18 C13 . . . . -163.4(3) ?
    C16 C17 C18 C13 . . . . 70.7(3) ?
    C20 C19 C18 C17 . . . . 50.4(3) ?
    C20 C19 C18 C13 . . . . 162.7(2) ?
    O13 C13 C18 C17 . . . . 43.2(3) ?
    C12 C13 C18 C17 . . . . 158.1(2) ?
    C14 C13 C18 C17 . . . . -71.6(3) ?
    O13 C13 C18 C19 . . . . -76.3(3) ?
    C12 C13 C18 C19 . . . . 38.7(3) ?
    C14 C13 C18 C19 . . . . 169.0(2) ?
    C13 O13 C28 O28 . . . . -179.1(3) ?
    C13 O13 C28 C17 . . . . 0.6(3) ?
    C18 C17 C28 O28 . . . . -153.0(4) ?
    C22 C17 C28 O28 . . . . -29.3(5) ?
    C16 C17 C28 O28 . . . . 93.8(4) ?
    C18 C17 C28 O13 . . . . 27.3(3) ?
    C22 C17 C28 O13 . . . . 151.1(3) ?
    C16 C17 C28 O13 . . . . -85.9(3) ?
loop_
    _geom_hbond_atom_site_label_D
    _geom_hbond_atom_site_label_H
    _geom_hbond_atom_site_label_A
    _geom_hbond_site_symmetry_A
    _geom_hbond_distance_DH
    _geom_hbond_distance_HA
    _geom_hbond_distance_DA
    _geom_hbond_angle_DHA
    C26 H26B O13 . 0.96 2.40 2.865(4) 109.2
