# Supplementary material for: 3-Oxo-18α-olean-28,13β-olide
Source: Acta Crystallogr Sect E Struct Rep Online. 2010 Jul 31;66(Pt 8):o2139–40. doi: 10.1107/S160053681002903X (PMC3007419; doi:10.1107/S160053681002903X)
Supplement: Supplementary file 2 [file e-66-o2139-Isup2.hkl]

# 
# h,k,l, Fc-squared, Fo-squared, sigma(Fo-squared) and status flag 
# 
data_I
_shelx_title ' Rui AP RPRWMOA7' 
_shelx_refln_list_code          4 
_shelx_F_calc_maximum      155.18 
_exptl_crystal_F_000       500.00 
_reflns_d_resolution_high  0.8163 
 
loop_ 
 _symmetry_equiv_pos_as_xyz 
 'x, y, z' 
 '-x, y+1/2, -z' 
 
_cell_length_a     6.7789 
_cell_length_b    12.3122 
_cell_length_c    15.4524 
_cell_angle_alpha  90.000 
_cell_angle_beta   99.644 
_cell_angle_gamma  90.000 
 
_shelx_F_squared_multiplier     1.000 
 
loop_ 
 _refln_index_h 
 _refln_index_k 
 _refln_index_l 
 _refln_F_squared_calc 
 _refln_F_squared_meas 
 _refln_F_squared_sigma 
 _refln_observed_status 
   2   0   0        1.40        0.98      1.10 o 
   3   0   0      882.56      906.62     12.01 o 
   4   0   0      737.54      717.83     18.31 o 
   5   0   0        2.43        0.70      1.73 o 
   6   0   0       14.06       13.04      3.85 o 
   7   0   0        1.84       -1.80      8.70 o 
   1   1   0     3827.95     2599.30    248.96 o 
   2   1   0      447.24      405.21      4.25 o 
   3   1   0       25.46       20.95      1.16 o 
   4   1   0      346.45      337.89      5.18 o 
   5   1   0       35.73       30.88      2.19 o 
   6   1   0       53.84       54.60      2.77 o 
   7   1   0        9.35        3.69      3.88 o 
   8   1   0        8.98        9.99      4.86 o 
   0   2   0    24080.82    21165.49   1003.49 o 
   1   2   0      207.38      201.35      2.00 o 
   2   2   0      554.53      514.70      4.83 o 
   3   2   0      663.79      668.49     11.04 o 
   4   2   0      914.10      929.46     19.63 o 
   5   2   0      101.30      104.47      4.50 o 
   6   2   0       64.13       55.13      3.56 o 
   7   2   0        7.48        6.94      2.79 o 
   8   2   0        2.62       -3.82      4.60 o 
   1   3   0      268.41      257.89      2.83 o 
   2   3   0      175.70      166.24      2.31 o 
   3   3   0      801.60      868.49      8.91 o 
   4   3   0      111.40      116.53      3.42 o 
   5   3   0      153.11      159.90      6.51 o 
   6   3   0       38.65       36.38      4.78 o 
   7   3   0        2.21       -2.03      3.04 o 
   8   3   0        3.90        2.33      9.50 o 
   0   4   0      112.95      106.80      3.13 o 
   1   4   0     1220.27     1128.01      8.87 o 
   2   4   0      655.26      649.37      5.96 o 
   3   4   0      573.82      640.86      8.46 o 
   4   4   0      303.92      300.25      5.82 o 
   5   4   0       13.71        7.22      2.43 o 
   6   4   0       92.88       93.26      8.34 o 
   7   4   0       12.82       15.49      4.00 o 
   1   5   0      120.08      116.00      2.43 o 
   2   5   0      488.57      498.99      5.24 o 
   3   5   0       93.65       94.84      2.36 o 
   4   5   0       12.73        9.30      1.62 o 
   5   5   0       81.78       84.17      2.49 o 
   6   5   0        3.03        0.39      2.91 o 
   7   5   0       21.44       22.38      4.60 o 
   0   6   0     1211.97     1156.27     17.51 o 
   1   6   0      220.10      204.87      3.52 o 
   2   6   0      406.32      427.98      6.45 o 
   3   6   0      102.99       95.66      2.94 o 
   4   6   0      191.08      183.92      3.77 o 
   5   6   0       22.29       19.45      2.07 o 
   6   6   0       28.17       25.82      2.50 o 
   7   6   0        0.76        2.93      4.02 o 
   1   7   0       63.41       66.59      2.43 o 
   2   7   0       84.55       90.20      2.77 o 
   3   7   0       49.81       49.52      2.41 o 
   4   7   0       26.46       24.48      1.95 o 
   5   7   0      102.91      110.20      5.18 o 
   6   7   0        5.78        7.72      2.49 o 
   7   7   0       25.38       32.14      3.72 o 
   0   8   0       57.67       66.85      4.38 o 
   1   8   0      190.38      196.05      4.46 o 
   2   8   0        9.50       10.70      2.28 o 
   3   8   0       75.69       80.71      3.92 o 
   4   8   0        4.70        5.85      2.60 o 
   5   8   0       54.68       48.70      3.91 o 
   6   8   0        3.50        4.19      2.88 o 
   1   9   0       42.50       37.45      2.84 o 
   2   9   0       35.30       40.74      2.94 o 
   3   9   0       93.43       98.51      3.86 o 
   4   9   0       10.16       11.02      2.84 o 
   5   9   0       28.51       31.25      4.32 o 
   6   9   0        0.38       -1.99      3.04 o 
   0  10   0       43.13       51.30      4.12 o 
   1  10   0       77.44       73.24      4.12 o 
   2  10   0        4.28        3.71      2.86 o 
   3  10   0       34.91       41.28      3.73 o 
   4  10   0       26.65       26.84      3.93 o 
   5  10   0        6.08       -0.04      3.70 o 
   6  10   0       21.84       42.57      5.76 o 
   1  11   0       12.68       12.13      3.09 o 
   2  11   0       28.40       34.23      3.59 o 
   3  11   0       21.45       13.88      3.66 o 
   4  11   0        6.58        3.26      3.34 o 
   5  11   0        0.75       -1.54      3.90 o 
   0  12   0       99.31      102.14     10.59 o 
   1  12   0       62.73       62.70      5.02 o 
   2  12   0        9.83       11.94      3.39 o 
   3  12   0        0.55       -3.21      3.21 o 
   4  12   0        7.32       14.73      4.39 o 
   1  13   0        3.55       -0.90      4.40 o 
   2  13   0        1.98       -1.66      4.89 o 
   3  13   0       13.15        6.91      5.41 o 
   4  13   0        1.43        7.36      4.86 o 
   0  14   0       13.41       15.11      7.31 o 
   1  14   0        4.46        2.47      4.76 o 
   2  14   0        7.69       13.04      6.30 o 
   3  14   0       10.54       36.04     12.25 o 
  -7   0   1       14.39       10.77      6.30 o 
  -6   0   1      339.38      330.17     13.56 o 
  -5   0   1       27.22       29.94      2.36 o 
  -4   0   1      638.47      632.50     11.34 o 
  -3   0   1      826.67      812.17     22.02 o 
  -2   0   1      242.98      234.79      4.83 o 
   2   0   1      342.51      330.62      4.11 o 
   3   0   1       75.29       75.22      2.06 o 
   4   0   1        0.68       -0.79      1.29 o 
   5   0   1      203.14      186.24      4.91 o 
   6   0   1      241.93      223.67      7.13 o 
   7   0   1        3.31       -5.26      8.74 o 
  -8   1   1       51.39       69.33      8.40 o 
  -7   1   1        1.27        5.44      2.26 o 
  -6   1   1       19.53       24.25      3.27 o 
  -5   1   1      317.16      302.42      5.18 o 
  -4   1   1      163.28      162.61      3.59 o 
  -3   1   1      108.36       99.56      3.37 o 
  -2   1   1     1206.57     1160.11     11.11 o 
   1   1   1       67.58       59.23      1.51 o 
   2   1   1       70.79       63.56      1.38 o 
   3   1   1      116.61      107.21      2.37 o 
   4   1   1       41.12       47.50      2.24 o 
   5   1   1       16.01       13.92      2.04 o 
   6   1   1       30.54       29.72      2.83 o 
   7   1   1       16.92       14.61      4.83 o 
   8   1   1        1.61       -4.24      4.24 o 
  -8   2   1        9.84       12.83      6.85 o 
  -7   2   1        9.06       11.07      3.80 o 
  -6   2   1      314.70      286.50     12.23 o 
  -5   2   1      151.39      150.15      4.13 o 
  -4   2   1      725.80      751.88     13.20 o 
  -3   2   1     1089.55     1058.88     21.41 o 
  -2   2   1      694.85      639.45      6.58 o 
  -1   2   1     4035.11     3837.96     28.55 o 
   0   2   1     1261.44      956.94    112.15 o 
   1   2   1      446.70      417.33      3.08 o 
   2   2   1     2375.27     2343.95     16.66 o 
   3   2   1      143.12      168.91      3.17 o 
   4   2   1       73.25       81.71      2.84 o 
   5   2   1      185.92      178.89      5.15 o 
   6   2   1      187.94      185.94      5.56 o 
   7   2   1        9.52        9.42      5.48 o 
   8   2   1        9.95        2.27      7.08 o 
  -8   3   1       36.70       36.48      8.80 o 
  -7   3   1        1.66       -1.12      3.66 o 
  -6   3   1        4.28        2.55      2.57 o 
  -5   3   1       63.16       60.31      3.21 o 
  -4   3   1       42.86       47.70      1.83 o 
  -3   3   1      310.50      300.09      4.91 o 
  -2   3   1     1702.11     1734.69     18.55 o 
  -1   3   1      933.55      871.70      6.85 o 
   0   3   1     1750.06     1624.93     11.97 o 
   1   3   1      176.03      159.54      2.02 o 
   2   3   1      925.17      971.07      7.59 o 
   3   3   1      425.90      418.29      5.12 o 
   4   3   1       57.03       49.31      2.87 o 
   5   3   1        0.11       -1.81      1.81 o 
   6   3   1      108.73      105.66      6.84 o 
   7   3   1       47.02       41.18      5.88 o 
  -7   4   1        0.79       -4.08      4.08 o 
  -6   4   1      127.73      122.04      5.44 o 
  -5   4   1       94.33       80.24      3.99 o 
  -4   4   1      185.21      183.77      4.41 o 
  -3   4   1      162.64      181.82      2.66 o 
  -2   4   1       72.46       78.90      2.00 o 
  -1   4   1      345.58      320.43      3.64 o 
   0   4   1      312.74      310.35      3.45 o 
   1   4   1      677.14      680.76      5.64 o 
   2   4   1     3582.16     3640.81     28.79 o 
   3   4   1      222.92      249.55      3.02 o 
   4   4   1       68.46       72.64      1.92 o 
   5   4   1       91.36       99.80      4.00 o 
   6   4   1       47.74       47.97      4.01 o 
   7   4   1       17.11       22.57      4.05 o 
  -7   5   1       13.62       12.13      4.15 o 
  -6   5   1        1.33       -0.46      2.02 o 
  -5   5   1        9.30        5.79      1.54 o 
  -4   5   1       10.14       16.01      1.90 o 
  -3   5   1      190.11      179.11      3.11 o 
  -2   5   1        8.26        7.26      1.32 o 
  -1   5   1       59.25       55.32      1.90 o 
   0   5   1       81.95       89.35      2.29 o 
   1   5   1      241.87      251.85      3.11 o 
   2   5   1     1407.60     1565.29     13.28 o 
   3   5   1       34.86       37.05      1.88 o 
   4   5   1       27.60       32.98      1.96 o 
   5   5   1        5.48        5.23      1.59 o 
   6   5   1       62.38       70.08      5.11 o 
   7   5   1        1.79       -0.44      3.54 o 
  -7   6   1        7.69        7.98      4.34 o 
  -6   6   1        5.20        4.49      2.06 o 
  -5   6   1        0.68        2.45      1.73 o 
  -4   6   1       30.69       34.47      1.72 o 
  -3   6   1       76.63       81.27      2.53 o 
  -2   6   1       11.32       15.11      1.60 o 
  -1   6   1       50.47       53.80      2.21 o 
   0   6   1       34.65       34.52      1.63 o 
   1   6   1      139.39      141.59      2.73 o 
   2   6   1      173.50      177.94      3.16 o 
   3   6   1      214.48      207.86      5.18 o 
   4   6   1       82.04       85.93      2.87 o 
   5   6   1       59.77       54.60      3.75 o 
   6   6   1       48.68       51.56      3.33 o 
   7   6   1        7.18        6.00      4.28 o 
  -7   7   1       11.05       19.27      4.62 o 
  -6   7   1       14.30       15.05      2.74 o 
  -5   7   1       16.06       12.93      2.70 o 
  -4   7   1        5.43        6.14      2.10 o 
  -3   7   1      139.98      136.93      3.40 o 
  -2   7   1       56.51       55.85      2.81 o 
  -1   7   1        6.86        4.12      1.34 o 
   0   7   1       49.56       51.10      1.88 o 
   1   7   1      161.59      157.24      3.42 o 
   2   7   1      186.15      185.78      3.86 o 
   3   7   1       24.56       27.52      2.41 o 
   4   7   1      215.95      219.41      3.68 o 
   5   7   1        8.21        1.24      2.43 o 
   6   7   1        3.37        0.24      3.63 o 
   7   7   1       29.99       43.16      3.99 o 
  -7   8   1        6.81        4.75      8.99 o 
  -6   8   1       14.83       19.41      3.23 o 
  -5   8   1        9.51        6.53      2.56 o 
  -4   8   1       17.47       13.46      2.52 o 
  -3   8   1       67.20       65.04      3.13 o 
  -2   8   1       51.54       47.98      2.71 o 
  -1   8   1        2.02        0.03      1.78 o 
   0   8   1        5.81        4.50      1.57 o 
   1   8   1      146.71      147.27      3.91 o 
   2   8   1      137.57      129.08      3.80 o 
   3   8   1       82.99       81.52      3.40 o 
   4   8   1       14.38       15.46      4.53 o 
   5   8   1       35.41       34.29      3.45 o 
   6   8   1       30.05       39.78      5.54 o 
  -6   9   1        6.17        8.17      3.62 o 
  -5   9   1       11.34       13.05      3.52 o 
  -4   9   1       23.80       20.88      3.08 o 
  -3   9   1        3.59        0.88      2.23 o 
  -2   9   1      127.04      119.30      4.03 o 
  -1   9   1       45.09       42.50      2.87 o 
   0   9   1       69.93       63.19      3.09 o 
   1   9   1       15.16       19.89      2.82 o 
   2   9   1      137.85      124.78      4.11 o 
   3   9   1      160.98      162.74      4.65 o 
   4   9   1       53.76       63.77      4.11 o 
   5   9   1        5.06        6.67      3.36 o 
   6   9   1        1.12        3.66      3.26 o 
  -6  10   1        6.97       11.32      5.08 o 
  -5  10   1        5.31        2.88      3.83 o 
  -4  10   1       38.52       35.68      4.04 o 
  -3  10   1       11.35       13.91      3.04 o 
  -2  10   1       18.41       24.14      3.29 o 
  -1  10   1       44.38       44.23      3.62 o 
   0  10   1      196.36      195.54      4.76 o 
   1  10   1       28.72       28.72      3.28 o 
   2  10   1      161.10      146.40      5.49 o 
   3  10   1       11.49        9.47      2.98 o 
   4  10   1        4.13        6.21      3.20 o 
   5  10   1        1.12       -0.36      3.52 o 
   6  10   1       27.59       36.44      7.06 o 
  -5  11   1        1.12       -3.43      3.43 o 
  -4  11   1        9.75        7.50      3.47 o 
  -3  11   1        7.08        3.86      3.19 o 
  -2  11   1       36.60       40.57      3.83 o 
  -1  11   1       13.70       12.31      3.08 o 
   0  11   1      122.27      123.57      7.29 o 
   1  11   1       34.60       34.53      3.62 o 
   2  11   1       42.99       45.15      3.98 o 
   3  11   1       93.55       92.34      5.30 o 
   4  11   1        1.93        1.13      3.27 o 
   5  11   1        2.23       -5.48      5.48 o 
  -4  12   1        1.73        6.76      3.96 o 
  -3  12   1       12.44       12.85      4.41 o 
  -2  12   1        6.40        2.12      3.03 o 
  -1  12   1        3.50        3.56      3.55 o 
   0  12   1       15.14       16.39      4.74 o 
   1  12   1      122.51      129.18      8.66 o 
   2  12   1       50.45       52.26      5.45 o 
   3  12   1       22.99       22.11      4.11 o 
   4  12   1        1.11       -2.75      5.23 o 
  -4  13   1       19.60       37.72      5.94 o 
  -3  13   1       25.94       28.27      5.43 o 
  -2  13   1        0.83       -4.26      4.26 o 
  -1  13   1       18.81       13.49      4.93 o 
   0  13   1        3.71        2.62      4.44 o 
   1  13   1        1.69        3.37      4.81 o 
   2  13   1        5.91       -3.05      4.79 o 
   3  13   1       15.78       13.63     11.94 o 
   4  13   1        1.84        9.59      4.56 o 
  -3  14   1       19.96       42.56     12.27 o 
  -2  14   1        3.11        0.64      5.24 o 
  -1  14   1        5.50        8.24      5.91 o 
   0  14   1        4.35       -3.24      4.55 o 
   1  14   1        2.33       -3.97      4.44 o 
   2  14   1        1.62        8.17      6.04 o 
   0  15   1        1.97        8.24      7.14 o 
  -8   0   2       27.01       43.38      5.33 o 
  -7   0   2        6.77        5.74      2.66 o 
  -6   0   2      127.73      120.01      4.58 o 
  -5   0   2        0.43       -0.62      1.54 o 
  -4   0   2      159.85      142.84      4.22 o 
  -3   0   2       48.48       54.31      4.75 o 
  -2   0   2        3.06        0.04      1.22 o 
  -1   0   2     6996.09     5915.26    305.64 o 
   1   0   2      206.15      198.28      2.60 o 
   2   0   2        2.42        0.85      1.11 o 
   3   0   2       14.68        8.02      1.38 o 
   4   0   2      124.58      122.24      4.81 o 
   5   0   2       17.83       17.65      2.02 o 
   6   0   2       11.48        7.39      2.42 o 
   7   0   2        8.28        3.66      3.84 o 
  -8   1   2       55.42       72.41      7.40 o 
  -7   1   2       11.80        8.74      2.16 o 
  -6   1   2       49.82       52.93      2.68 o 
  -5   1   2      136.78      134.91      3.86 o 
  -4   1   2      612.83      590.50     10.50 o 
  -3   1   2       91.33       83.33      1.90 o 
  -2   1   2     2528.10     2414.23     19.45 o 
  -1   1   2     1309.92     1193.84     25.30 o 
   1   1   2     2896.62     2728.33     16.10 o 
   2   1   2      874.20      842.65      5.94 o 
   3   1   2       12.22       10.26      1.11 o 
   4   1   2        9.80        8.12      1.18 o 
   5   1   2       63.24       59.16      1.92 o 
   6   1   2       63.82       55.77      3.47 o 
   7   1   2        1.06       -1.64      3.54 o 
  -8   2   2        6.02        9.27      3.49 o 
  -7   2   2        2.39        1.13      3.12 o 
  -6   2   2      102.67       95.42      5.55 o 
  -5   2   2      105.83       97.43      3.04 o 
  -4   2   2      357.47      341.56      7.05 o 
  -3   2   2     2051.32     2105.81     28.08 o 
  -2   2   2      422.96      439.62      4.80 o 
  -1   2   2      522.29      497.89      4.18 o 
   0   2   2      485.80      467.30      3.89 o 
   1   2   2       58.33       59.10      1.15 o 
   2   2   2      215.24      200.77      2.18 o 
   3   2   2       69.75       82.33      1.84 o 
   4   2   2       37.60       38.25      1.49 o 
   5   2   2       92.07       89.33      3.60 o 
   6   2   2       25.21       27.28      3.35 o 
   7   2   2        9.97        3.35      2.94 o 
  -8   3   2       47.26       66.50      5.49 o 
  -7   3   2        0.56       -1.30      2.82 o 
  -6   3   2       63.76       60.01      4.29 o 
  -5   3   2      166.96      157.76      4.79 o 
  -4   3   2      496.94      508.48     13.83 o 
  -3   3   2      608.45      639.41      8.57 o 
  -2   3   2      926.22      944.85      8.14 o 
  -1   3   2      212.81      204.05      2.53 o 
   0   3   2       30.92       33.18      1.22 o 
   1   3   2      175.95      173.44      2.03 o 
   2   3   2      151.51      158.19      2.16 o 
   3   3   2      142.90      149.21      2.43 o 
   4   3   2       41.69       46.69      1.57 o 
   5   3   2       98.68       88.97      4.53 o 
   6   3   2       64.53       70.63      4.79 o 
   7   3   2        8.31        5.20      3.18 o 
  -7   4   2        7.89        8.73      3.38 o 
  -6   4   2       22.74       21.51      3.23 o 
  -5   4   2       21.83       25.23      1.61 o 
  -4   4   2      205.06      203.12      4.53 o 
  -3   4   2      743.57      796.66     12.52 o 
  -2   4   2      501.19      522.63      5.37 o 
  -1   4   2      199.12      189.77      2.77 o 
   0   4   2     1363.33     1234.33      9.28 o 
   1   4   2     2243.57     2286.81     14.99 o 
   2   4   2      117.51      111.89      1.95 o 
   3   4   2       10.52       10.96      1.14 o 
   4   4   2        9.12       10.93      1.29 o 
   5   4   2       57.66       53.71      2.47 o 
   6   4   2        5.61        1.68      2.99 o 
   7   4   2        7.52       11.84      3.98 o 
  -7   5   2        3.15        4.28      3.78 o 
  -6   5   2       23.19       22.22      2.58 o 
  -5   5   2       14.77       14.96      1.72 o 
  -4   5   2      122.90      121.41      3.14 o 
  -3   5   2       86.41       85.57      2.95 o 
  -2   5   2        7.39        9.67      1.27 o 
  -1   5   2      137.98      147.25      2.60 o 
   0   5   2       50.34       49.58      1.54 o 
   1   5   2       37.19       45.82      1.52 o 
   2   5   2      449.80      479.58      6.20 o 
   3   5   2       76.05       86.34      2.21 o 
   4   5   2      162.51      154.64      3.13 o 
   5   5   2        0.06       -0.54      1.45 o 
   6   5   2       18.20       19.46      2.67 o 
   7   5   2        9.19       16.22      4.38 o 
  -7   6   2        8.77       12.16      2.96 o 
  -6   6   2        2.26        3.20      2.19 o 
  -5   6   2        0.42       -0.36      1.70 o 
  -4   6   2      183.23      189.51      3.51 o 
  -3   6   2       85.12       72.78      2.53 o 
  -2   6   2      167.51      174.49      3.28 o 
  -1   6   2      236.51      218.89      4.06 o 
   0   6   2       97.16      104.24      2.32 o 
   1   6   2      595.41      624.66      6.12 o 
   2   6   2      229.63      234.80      3.86 o 
   3   6   2      171.33      170.46      3.41 o 
   4   6   2      131.87      136.18      3.07 o 
   5   6   2       40.45       36.24      2.54 o 
   6   6   2       38.31       45.10      3.00 o 
   7   6   2        1.49        4.46      2.67 o 
  -7   7   2        1.71        1.11      4.00 o 
  -6   7   2       28.89       34.70      3.87 o 
  -5   7   2       40.95       42.33      2.83 o 
  -4   7   2       92.40       88.64      2.98 o 
  -3   7   2        1.93        0.96      1.76 o 
  -2   7   2      215.89      217.45      4.33 o 
  -1   7   2       64.57       72.45      2.47 o 
   0   7   2       22.11       27.27      1.63 o 
   1   7   2      152.49      146.35      3.01 o 
   2   7   2      129.76      128.83      3.58 o 
   3   7   2      225.73      229.20      4.25 o 
   4   7   2      413.82      375.56      7.41 o 
   5   7   2        2.39        4.66      2.38 o 
   6   7   2        8.70       11.11      2.59 o 
   7   7   2       35.37       37.02      4.03 o 
  -7   8   2       14.23       22.43      8.34 o 
  -6   8   2        1.14        0.56      2.76 o 
  -5   8   2        1.87       -0.45      2.48 o 
  -4   8   2       88.01       90.04      3.86 o 
  -3   8   2       75.91       73.01      3.23 o 
  -2   8   2       19.05       16.19      2.46 o 
  -1   8   2      298.46      293.43      5.06 o 
   0   8   2        0.29       -0.29      1.64 o 
   1   8   2      244.45      233.45      4.98 o 
   2   8   2       73.87       74.90      3.26 o 
   3   8   2      335.76      324.85      6.00 o 
   4   8   2       27.19       28.48      3.14 o 
   5   8   2       30.57       34.37      3.62 o 
   6   8   2       45.79       52.02      3.68 o 
  -6   9   2       19.00       24.76      4.27 o 
  -5   9   2       10.46        8.21      3.64 o 
  -4   9   2      102.05      101.83      5.14 o 
  -3   9   2       14.86        9.08      2.84 o 
  -2   9   2       77.15       69.31      4.61 o 
  -1   9   2      419.43      410.39      6.27 o 
   0   9   2       47.55       45.97      3.17 o 
   1   9   2       14.92        9.99      2.34 o 
   2   9   2       29.98       28.61      2.76 o 
   3   9   2       73.76       82.99      3.70 o 
   4   9   2      217.59      187.07     10.89 o 
   5   9   2        8.05       11.11      5.13 o 
   6   9   2        9.28        7.82      4.01 o 
  -6  10   2        2.08       14.23      3.99 o 
  -5  10   2       19.96       17.12      4.32 o 
  -4  10   2        1.08        6.88      3.32 o 
  -3  10   2       18.86       19.06      3.21 o 
  -2  10   2       59.78       57.39      4.03 o 
  -1  10   2      340.90      325.51      7.57 o 
   0  10   2      119.22      121.22      4.09 o 
   1  10   2       19.30       19.86      3.21 o 
   2  10   2      139.42      131.98      5.20 o 
   3  10   2       51.68       55.85      3.97 o 
   4  10   2       24.93       16.83      4.21 o 
   5  10   2        1.67       -1.83      4.02 o 
  -5  11   2        0.28       -3.84      3.84 o 
  -4  11   2        3.18        2.14      3.30 o 
  -3  11   2        2.87        2.59      2.88 o 
  -2  11   2       18.00       24.94      6.41 o 
  -1  11   2      158.97      163.56      5.85 o 
   0  11   2      146.25      136.03      5.18 o 
   1  11   2       72.88       76.08      4.51 o 
   2  11   2       44.46       42.34      3.99 o 
   3  11   2        4.22        1.58      3.37 o 
   4  11   2       18.27       27.31      5.34 o 
   5  11   2        1.04       -1.91      3.76 o 
  -5  12   2       30.26       32.11      9.34 o 
  -4  12   2       13.28       17.11      6.40 o 
  -3  12   2        8.47        1.99      3.64 o 
  -2  12   2        6.53        7.81      5.50 o 
  -1  12   2       11.55        5.02      3.65 o 
   0  12   2       19.57       10.92      4.48 o 
   1  12   2       19.68       14.66      4.00 o 
   2  12   2       59.82       55.96      4.54 o 
   3  12   2        7.53        2.49      3.59 o 
   4  12   2        2.63       -2.88      6.84 o 
  -4  13   2       36.93       50.44      7.13 o 
  -3  13   2       10.29       13.98      5.77 o 
  -2  13   2        5.40       12.28      4.94 o 
  -1  13   2        0.08       -4.14      4.14 o 
   0  13   2       15.07        7.85      4.99 o 
   1  13   2        1.18       -4.25      4.25 o 
   2  13   2        4.28       -0.88      5.29 o 
   3  13   2        5.32        1.61      4.58 o 
  -3  14   2       34.02       49.75     12.94 o 
  -2  14   2        3.42        7.53      6.30 o 
  -1  14   2        1.95        2.80      4.69 o 
   0  14   2        6.25        7.35      4.90 o 
   1  14   2        0.36       -4.59      4.59 o 
   2  14   2        0.23       -3.33      5.50 o 
  -8   0   3        6.38        6.26      5.32 o 
  -7   0   3       76.51       88.04      4.37 o 
  -6   0   3        4.84        6.01      3.70 o 
  -5   0   3       82.53       81.97      4.15 o 
  -4   0   3       78.03       82.94      3.07 o 
  -3   0   3       41.94       56.00      2.22 o 
  -2   0   3      515.25      517.97      6.36 o 
  -1   0   3      145.38      116.91      2.46 o 
   0   0   3       28.37       23.80      1.76 o 
   1   0   3      574.90      583.58      6.30 o 
   2   0   3       11.92       16.84      1.25 o 
   3   0   3       48.10       48.15      2.00 o 
   4   0   3       28.04       22.70      2.24 o 
   5   0   3        0.07       -1.21      2.48 o 
   6   0   3       12.31       13.23      2.89 o 
   7   0   3        3.88        9.81      4.37 o 
  -8   1   3        3.13       -2.78      3.50 o 
  -7   1   3       28.95       27.85      3.63 o 
  -6   1   3       92.37       98.52      2.63 o 
  -5   1   3      390.08      383.58      8.00 o 
  -4   1   3      170.46      164.93      3.37 o 
  -3   1   3       57.89       64.97      1.53 o 
  -2   1   3      141.31      131.20      1.92 o 
  -1   1   3     1128.36     1060.89      7.60 o 
   0   1   3      878.22      762.68      6.08 o 
   1   1   3       82.49       83.13      1.31 o 
   2   1   3       66.66       65.36      1.37 o 
   3   1   3        7.62       12.70      0.99 o 
   4   1   3       65.21       60.05      1.76 o 
   5   1   3       24.51       24.68      1.68 o 
   6   1   3      386.69      361.72      9.13 o 
   7   1   3       18.76       17.90      2.87 o 
  -8   2   3        3.96        1.54      3.69 o 
  -7   2   3       33.90       41.19      4.94 o 
  -6   2   3      152.84      146.35      6.75 o 
  -5   2   3       32.38       32.08      1.55 o 
  -4   2   3      221.29      234.13      6.51 o 
  -3   2   3      553.54      581.43      6.81 o 
  -2   2   3      484.41      457.28      4.56 o 
  -1   2   3      583.96      534.63      4.23 o 
   0   2   3     1026.71      984.13      7.09 o 
   1   2   3      412.37      392.61      3.15 o 
   2   2   3       13.14       13.61      0.99 o 
   3   2   3       75.29       72.33      1.47 o 
   4   2   3       14.08       14.37      1.40 o 
   5   2   3       36.62       30.74      1.63 o 
   6   2   3       65.57       68.10      3.29 o 
   7   2   3       11.79        5.55      6.75 o 
  -8   3   3       20.23       15.11      5.38 o 
  -7   3   3       26.27       20.94      3.06 o 
  -6   3   3       75.90       75.24      4.16 o 
  -5   3   3       60.39       58.13      2.23 o 
  -4   3   3      233.84      225.34      5.52 o 
  -3   3   3      822.69      790.06     13.22 o 
  -2   3   3      468.50      454.88      4.33 o 
  -1   3   3      865.65      864.60      6.74 o 
   0   3   3      984.71      927.51      7.58 o 
   1   3   3      451.81      441.94      3.69 o 
   2   3   3       36.76       39.13      1.53 o 
   3   3   3       74.71       71.92      1.59 o 
   4   3   3       44.87       40.42      1.63 o 
   5   3   3       29.70       29.52      1.81 o 
   6   3   3       79.80       74.57      3.51 o 
   7   3   3        7.56        3.90      4.61 o 
  -7   4   3        7.38        4.19      2.77 o 
  -6   4   3       28.54       36.05      2.73 o 
  -5   4   3       75.19       69.13      2.58 o 
  -4   4   3       68.93       74.09      3.49 o 
  -3   4   3       39.57       43.79      1.90 o 
  -2   4   3      515.03      530.18      5.55 o 
  -1   4   3      457.40      441.51      4.89 o 
   0   4   3      108.24      101.12      2.09 o 
   1   4   3      356.63      357.58      3.37 o 
   2   4   3      150.02      170.45      2.38 o 
   3   4   3       17.54       12.34      1.25 o 
   4   4   3       48.84       51.17      1.92 o 
   5   4   3      103.02       95.94      3.03 o 
   6   4   3      105.03      104.83      5.18 o 
   7   4   3       12.31       -1.65      6.06 o 
  -7   5   3        2.27        3.53      3.74 o 
  -6   5   3      103.39      109.39      5.98 o 
  -5   5   3       60.81       53.45      2.42 o 
  -4   5   3        3.32        1.46      1.39 o 
  -3   5   3      323.26      319.96      4.49 o 
  -2   5   3       33.07       38.97      1.71 o 
  -1   5   3      104.16      120.18      2.53 o 
   0   5   3      148.68      143.40      2.51 o 
   1   5   3     1295.56     1358.63     10.15 o 
   2   5   3       67.40       75.14      1.88 o 
   3   5   3       56.67       55.11      1.88 o 
   4   5   3       64.77       70.27      2.60 o 
   5   5   3       26.38       28.91      2.09 o 
   6   5   3        3.58        6.90      1.94 o 
   7   5   3        0.33        5.74      4.06 o 
  -7   6   3       12.94       18.60      7.18 o 
  -6   6   3       12.37        6.91      2.57 o 
  -5   6   3        9.68        6.75      2.20 o 
  -4   6   3        7.88        6.84      1.83 o 
  -3   6   3       82.19       89.22      2.85 o 
  -2   6   3       78.13       88.33      2.37 o 
  -1   6   3      138.14      148.91      3.09 o 
   0   6   3      246.94      254.66      3.33 o 
   1   6   3      196.59      218.23      3.25 o 
   2   6   3      375.14      392.28      4.85 o 
   3   6   3      109.51      115.95      3.05 o 
   4   6   3       12.16       14.76      1.64 o 
   5   6   3       49.43       53.13      2.86 o 
   6   6   3        9.73        6.12      2.80 o 
   7   6   3        8.71        5.62      5.18 o 
  -7   7   3        1.55       -2.93      2.93 o 
  -6   7   3       38.32       34.57      3.49 o 
  -5   7   3       36.06       34.61      2.74 o 
  -4   7   3      118.79      112.88      3.52 o 
  -3   7   3       46.39       47.79      2.57 o 
  -2   7   3      377.47      388.40      5.86 o 
  -1   7   3       87.55       99.19      2.64 o 
   0   7   3       84.47       83.07      2.19 o 
   1   7   3      257.01      263.65      4.02 o 
   2   7   3       67.58       71.17      2.91 o 
   3   7   3      185.86      177.32      4.15 o 
   4   7   3       83.97       84.72      3.30 o 
   5   7   3       40.67       45.44      3.31 o 
   6   7   3        0.33        1.78      2.84 o 
  -7   8   3        3.36        6.47      3.88 o 
  -6   8   3        3.75        3.61      2.90 o 
  -5   8   3       11.15       10.27      3.37 o 
  -4   8   3       32.28       32.68      3.11 o 
  -3   8   3      121.65      124.19      4.19 o 
  -2   8   3      690.26      683.86      9.89 o 
  -1   8   3      134.23      134.87      3.91 o 
   0   8   3       17.12       14.24      2.03 o 
   1   8   3       92.53       94.48      3.20 o 
   2   8   3      134.64      134.83      4.13 o 
   3   8   3      244.88      218.14      5.03 o 
   4   8   3        1.34       -1.82      2.37 o 
   5   8   3       27.66       28.82      6.03 o 
   6   8   3       10.37       11.07      3.15 o 
  -6   9   3       26.85       35.81      4.69 o 
  -5   9   3       13.10        7.46      3.97 o 
  -4   9   3       28.95       29.28      3.71 o 
  -3   9   3      153.29      143.10      4.74 o 
  -2   9   3      659.97      638.05      9.89 o 
  -1   9   3      188.52      186.66      5.73 o 
   0   9   3       20.34       22.06      2.70 o 
   1   9   3       13.57       10.01      2.14 o 
   2   9   3       40.11       37.93      2.96 o 
   3   9   3       17.19        9.99      3.10 o 
   4   9   3       27.13       25.05      3.64 o 
   5   9   3       24.75       22.55      4.14 o 
   6   9   3        0.47       -1.06      3.68 o 
  -6  10   3       34.37       46.38      6.05 o 
  -5  10   3        3.65       -2.05      3.79 o 
  -4  10   3       11.99       11.06      3.48 o 
  -3  10   3       27.27       27.05      4.24 o 
  -2  10   3      306.42      309.27      7.52 o 
  -1  10   3      246.75      250.12      6.70 o 
   0  10   3       17.50       19.36      2.55 o 
   1  10   3       57.44       55.52      4.64 o 
   2  10   3       24.86       19.97      3.28 o 
   3  10   3      118.49      112.78      7.02 o 
   4  10   3        7.79        5.01      4.16 o 
   5  10   3        3.38       -2.28      3.48 o 
  -5  11   3       42.83       53.57      5.79 o 
  -4  11   3        4.28       15.04      4.21 o 
  -3  11   3       12.64        9.27      3.24 o 
  -2  11   3        9.09        9.07      3.08 o 
  -1  11   3       31.32       28.53      4.07 o 
   0  11   3        9.55       12.97      3.05 o 
   1  11   3        5.55        7.82      3.05 o 
   2  11   3       63.85       60.87      4.38 o 
   3  11   3       32.41       27.96      5.19 o 
   4  11   3        4.06        3.19      3.67 o 
   5  11   3        1.70       -4.29      4.29 o 
  -4  12   3        0.34       -1.32      6.48 o 
  -3  12   3        6.32        3.64      3.86 o 
  -2  12   3        6.77        6.54      4.60 o 
  -1  12   3        2.11       -0.09      3.55 o 
   0  12   3        1.75        1.09      4.11 o 
   1  12   3        7.60        6.97      3.80 o 
   2  12   3        0.95       -3.32      3.32 o 
   3  12   3        6.52       -4.62      4.62 o 
   4  12   3        1.99        6.72      5.66 o 
  -4  13   3       44.90       54.89      9.11 o 
  -3  13   3        3.24        2.62      6.10 o 
  -2  13   3       16.38       17.82      5.55 o 
  -1  13   3       18.62       25.49      5.86 o 
   0  13   3        4.21       -0.84      4.34 o 
   1  13   3        0.41       -4.09      4.09 o 
   2  13   3        1.07       -3.18      8.57 o 
   3  13   3       10.58        4.29      4.97 o 
  -2  14   3        1.97       -1.04      5.60 o 
  -1  14   3        4.28        6.38      4.81 o 
   0  14   3        4.09       -0.63      4.51 o 
   1  14   3        0.28        2.91      4.71 o 
   2  14   3        0.86        7.61      9.62 o 
  -8   0   4        0.73       -2.53      2.80 o 
  -7   0   4       30.39       29.73      2.87 o 
  -6   0   4      213.30      203.69     10.62 o 
  -5   0   4        3.58        7.45      2.06 o 
  -4   0   4       62.25       58.89      2.24 o 
  -3   0   4       95.51      103.68      3.50 o 
  -2   0   4      765.43      780.75      9.25 o 
  -1   0   4     3403.59     3230.14     33.20 o 
   0   0   4     2914.46     2829.09     29.97 o 
   1   0   4      329.52      341.82      4.20 o 
   2   0   4      207.27      208.44      3.50 o 
   3   0   4      462.84      423.00      6.43 o 
   4   0   4       98.19      103.09      2.88 o 
   5   0   4      161.43      143.55      9.18 o 
   6   0   4       18.20       16.38      4.42 o 
   7   0   4        5.13        6.24      5.02 o 
  -8   1   4       22.73       25.13      3.05 o 
  -7   1   4       23.01       24.00      2.28 o 
  -6   1   4       68.54       59.57      2.09 o 
  -5   1   4      100.63      109.15      2.39 o 
  -4   1   4       11.45       12.95      1.17 o 
  -3   1   4      497.64      527.58      5.82 o 
  -2   1   4      853.56      843.50      7.20 o 
  -1   1   4     1212.33     1141.33      8.68 o 
   0   1   4      445.18      424.78      3.95 o 
   1   1   4      959.16      947.91      6.39 o 
   2   1   4      592.27      582.46      4.48 o 
   3   1   4       79.07       82.17      1.88 o 
   4   1   4        7.89        7.27      1.37 o 
   5   1   4       28.37       28.35      2.37 o 
   6   1   4      170.47      158.90      5.94 o 
   7   1   4       12.24        9.95      4.40 o 
  -8   2   4        3.78        3.28      3.57 o 
  -7   2   4       12.19       14.26      3.06 o 
  -6   2   4      111.75      100.58      3.41 o 
  -5   2   4       37.04       36.28      1.76 o 
  -4   2   4      262.69      266.01      4.20 o 
  -3   2   4       20.34       26.02      1.33 o 
  -2   2   4     1898.14     1894.40     13.30 o 
  -1   2   4      832.20      769.83      5.82 o 
   0   2   4     1809.61     1749.80     12.00 o 
   1   2   4      136.63      131.93      1.80 o 
   2   2   4      448.94      429.57      3.75 o 
   3   2   4      301.32      288.04      3.53 o 
   4   2   4       13.92       13.59      1.46 o 
   5   2   4      103.80       95.91      2.44 o 
   6   2   4       38.57       38.70      2.52 o 
   7   2   4        2.71        1.55      2.58 o 
  -8   3   4        2.09        4.65      3.71 o 
  -7   3   4       59.22       61.77      3.90 o 
  -6   3   4       26.40       29.52      2.24 o 
  -5   3   4      154.93      142.63      5.12 o 
  -4   3   4        3.16        1.17      1.33 o 
  -3   3   4      384.93      400.06      5.32 o 
  -2   3   4      592.16      586.64      5.56 o 
  -1   3   4       94.59       91.31      2.06 o 
   0   3   4     1856.15     1877.58     12.98 o 
   1   3   4      136.64      153.18      2.21 o 
   2   3   4       35.07       36.50      1.31 o 
   3   3   4      177.88      171.51      2.91 o 
   4   3   4       57.04       58.02      1.89 o 
   5   3   4      176.30      166.81      6.67 o 
   6   3   4       25.88       25.81      2.37 o 
   7   3   4        9.64       11.23      3.01 o 
  -7   4   4        1.88        3.50      2.16 o 
  -6   4   4        8.81        5.27      2.10 o 
  -5   4   4       54.38       54.83      2.37 o 
  -4   4   4       92.10       94.72      2.25 o 
  -3   4   4       18.85       30.57      1.67 o 
  -2   4   4      952.86      961.41      9.66 o 
  -1   4   4      825.85      838.32      7.93 o 
   0   4   4     3639.84     3638.11     24.02 o 
   1   4   4       79.55       89.15      1.88 o 
   2   4   4       23.05       19.21      1.25 o 
   3   4   4      238.50      251.62      3.75 o 
   4   4   4       12.15        8.34      1.54 o 
   5   4   4        6.81        3.38      1.93 o 
   6   4   4        4.34        0.51      1.98 o 
   7   4   4        4.08        7.32      4.05 o 
  -7   5   4       61.26       78.43      4.05 o 
  -6   5   4       19.68       18.58      2.57 o 
  -5   5   4       26.55       25.67      2.08 o 
  -4   5   4       70.35       79.49      2.74 o 
  -3   5   4      137.79      149.28      3.11 o 
  -2   5   4        6.44        4.64      1.24 o 
  -1   5   4      319.20      302.26      5.34 o 
   0   5   4     2798.61     2952.59     25.22 o 
   1   5   4      694.05      760.62      6.56 o 
   2   5   4        3.00        3.00      1.26 o 
   3   5   4       93.88       99.79      2.45 o 
   4   5   4      233.08      226.70      3.31 o 
   5   5   4       80.48       83.16      2.91 o 
   6   5   4       21.78       21.35      2.68 o 
   7   5   4        0.12       -2.60      2.72 o 
  -7   6   4        2.65       -1.41      2.61 o 
  -6   6   4        2.16        1.07      2.36 o 
  -5   6   4       73.00       67.57      3.65 o 
  -4   6   4       92.40       95.01      3.95 o 
  -3   6   4      112.63      117.92      2.94 o 
  -2   6   4       58.63       62.12      2.09 o 
  -1   6   4      442.50      454.51      5.65 o 
   0   6   4     1121.14     1211.20      9.88 o 
   1   6   4      129.11      130.07      2.71 o 
   2   6   4      102.21      106.06      2.60 o 
   3   6   4      126.48      125.74      2.89 o 
   4   6   4       51.99       52.28      2.29 o 
   5   6   4       33.86       39.34      2.59 o 
   6   6   4        7.73        4.48      2.79 o 
   7   6   4       17.60       25.87     10.03 o 
  -7   7   4       19.97       23.52      3.52 o 
  -6   7   4       30.15       35.77      3.95 o 
  -5   7   4       89.90      102.24      4.93 o 
  -4   7   4      138.78      128.65      4.46 o 
  -3   7   4      513.43      479.19      8.55 o 
  -2   7   4       92.88       90.78      3.21 o 
  -1   7   4       71.10       70.57      2.58 o 
   0   7   4      102.00      116.51      3.13 o 
   1   7   4       64.10       70.06      2.36 o 
   2   7   4       35.52       30.54      2.11 o 
   3   7   4       53.41       54.88      2.49 o 
   4   7   4       54.19       51.89      5.11 o 
   5   7   4        0.34       -2.78      3.85 o 
   6   7   4        2.03        3.00      2.71 o 
  -7   8   4        4.34       21.77      8.68 o 
  -6   8   4       14.00       19.78      5.72 o 
  -5   8   4       20.15       16.67      3.39 o 
  -4   8   4      157.43      150.70      4.96 o 
  -3   8   4      334.05      311.73      8.40 o 
  -2   8   4       81.11       99.10      3.24 o 
  -1   8   4       40.65       39.81      2.67 o 
   0   8   4        1.70        0.77      1.77 o 
   1   8   4       24.23       20.76      2.00 o 
   2   8   4       20.39       20.78      2.28 o 
   3   8   4       13.05       13.73      2.45 o 
   4   8   4       81.79       73.84      4.15 o 
   5   8   4       12.00        9.40      3.09 o 
   6   8   4        6.51       13.34      3.33 o 
  -6   9   4       18.70       22.76      4.32 o 
  -5   9   4       82.11       84.50      4.94 o 
  -4   9   4       17.25       14.51      3.25 o 
  -3   9   4      413.73      408.94     10.78 o 
  -2   9   4      398.22      380.82      6.81 o 
  -1   9   4       11.10       14.35      2.68 o 
   0   9   4       39.50       36.72      3.00 o 
   1   9   4      112.15      124.42      3.84 o 
   2   9   4       41.04       36.64      3.03 o 
   3   9   4       13.20       19.93      3.18 o 
   4   9   4        2.85        5.24      3.07 o 
   5   9   4       10.42       13.04      4.96 o 
   6   9   4        0.23        1.30      3.37 o 
  -6  10   4       54.57       61.24     14.77 o 
  -5  10   4        1.59        2.74      3.95 o 
  -4  10   4       11.45       10.88      4.27 o 
  -3  10   4       64.42       66.07      4.63 o 
  -2  10   4       55.39       59.58      4.50 o 
  -1  10   4        9.99       11.09      3.47 o 
   0  10   4       10.92        9.59      3.00 o 
   1  10   4       52.52       49.03      3.41 o 
   2  10   4      137.88      128.42      5.37 o 
   3  10   4        7.66        6.24      3.32 o 
   4  10   4       28.53       27.57      5.26 o 
   5  10   4        9.13        4.56      6.68 o 
  -5  11   4       30.82       36.10      5.49 o 
  -4  11   4       14.35       15.96      3.83 o 
  -3  11   4        5.94        3.64      2.94 o 
  -2  11   4       29.34       27.34      4.21 o 
  -1  11   4        1.27       -0.96      3.81 o 
   0  11   4       26.95       25.74      4.22 o 
   1  11   4       50.62       46.04      4.06 o 
   2  11   4      113.42      126.16      5.60 o 
   3  11   4        4.44        3.90      3.57 o 
   4  11   4        7.86       13.78      4.18 o 
   5  11   4        2.76        0.55      4.71 o 
  -4  12   4        6.67        4.89      5.18 o 
  -3  12   4       17.31       13.95      5.98 o 
  -2  12   4       29.91       30.37      4.50 o 
  -1  12   4        1.67       -3.33      3.33 o 
   0  12   4       23.04       20.66      5.13 o 
   1  12   4       90.14       98.93      7.84 o 
   2  12   4       14.63        9.95      3.56 o 
   3  12   4        7.17        4.48      4.97 o 
   4  12   4        0.84        2.91      4.78 o 
  -4  13   4        5.37        4.42      6.56 o 
  -3  13   4        3.82       10.96      4.86 o 
  -2  13   4       17.63       14.94      5.06 o 
  -1  13   4       27.22       31.17      5.62 o 
   0  13   4        3.40       14.76      4.60 o 
   1  13   4       24.53       19.96      5.10 o 
   2  13   4        2.61       -4.97      4.97 o 
   3  13   4       11.72        5.89      6.86 o 
  -2  14   4        6.66       -6.98      6.98 o 
  -1  14   4        1.20        2.37      4.74 o 
   0  14   4        7.61       -1.05      5.04 o 
   1  14   4        3.21        4.98      5.89 o 
   2  14   4        3.64        2.98      7.12 o 
  -8   0   5       12.25        5.39      7.01 o 
  -7   0   5        0.04       -3.16      3.16 o 
  -6   0   5       96.29       97.56      4.12 o 
  -5   0   5      514.59      512.20     14.88 o 
  -4   0   5       10.26        6.67      1.90 o 
  -3   0   5       26.83       31.28      2.06 o 
  -2   0   5      284.88      262.79      4.54 o 
  -1   0   5      165.80      178.08      3.76 o 
   0   0   5     1113.95     1116.17     13.33 o 
   1   0   5      871.96      843.28      9.11 o 
   2   0   5       64.62       61.75      2.24 o 
   3   0   5        1.56        3.73      1.65 o 
   4   0   5       88.40       92.25      3.37 o 
   5   0   5       44.17       47.54      3.42 o 
   6   0   5        0.26        1.42      3.86 o 
   7   0   5        6.50        5.48      5.24 o 
  -8   1   5        3.97       -0.14      2.24 o 
  -7   1   5        2.86        0.17      1.64 o 
  -6   1   5      101.46      102.97      3.41 o 
  -5   1   5      157.11      155.33      3.49 o 
  -4   1   5       55.05       61.52      1.90 o 
  -3   1   5       93.82       84.21      1.99 o 
  -2   1   5      194.84      212.06      2.90 o 
  -1   1   5      265.93      257.30      3.25 o 
   0   1   5      746.66      774.47      6.47 o 
   1   1   5      254.78      269.08      2.72 o 
   2   1   5       67.63       67.09      1.66 o 
   3   1   5       48.54       55.74      1.84 o 
   4   1   5       39.09       35.09      1.81 o 
   5   1   5       32.58       35.06      2.03 o 
   6   1   5       51.42       53.96      3.87 o 
   7   1   5        6.99        5.76      2.95 o 
  -8   2   5       15.75       20.21      2.66 o 
  -7   2   5       31.90       34.38      2.22 o 
  -6   2   5       18.24       20.40      2.62 o 
  -5   2   5      359.08      357.29     10.47 o 
  -4   2   5       46.51       46.50      1.78 o 
  -3   2   5       94.90      103.87      2.21 o 
  -2   2   5       69.83       74.64      1.82 o 
  -1   2   5      139.90      131.22      2.27 o 
   0   2   5       19.10       20.16      1.32 o 
   1   2   5       32.54       29.31      1.16 o 
   2   2   5       27.92       25.76      1.36 o 
   3   2   5       71.93       70.89      1.96 o 
   4   2   5       66.15       66.47      1.86 o 
   5   2   5      225.48      219.48      6.96 o 
   6   2   5       52.13       54.55      4.66 o 
   7   2   5       12.79       15.55      3.35 o 
  -8   3   5        1.85       -2.95      2.95 o 
  -7   3   5        3.95        1.55      2.33 o 
  -6   3   5       48.72       48.02      3.73 o 
  -5   3   5       78.22       76.38      3.04 o 
  -4   3   5       90.02       91.59      2.50 o 
  -3   3   5      110.34      118.07      2.44 o 
  -2   3   5      246.20      271.35      3.52 o 
  -1   3   5      463.44      494.07      4.64 o 
   0   3   5      955.81      963.87      7.50 o 
   1   3   5      216.75      203.00      2.52 o 
   2   3   5      159.86      165.64      2.49 o 
   3   3   5      156.13      161.68      2.71 o 
   4   3   5      154.75      154.39      3.37 o 
   5   3   5      140.38      134.02      5.13 o 
   6   3   5       17.15       16.41      2.51 o 
   7   3   5       28.26       35.71      4.00 o 
  -7   4   5       10.82       11.33      3.42 o 
  -6   4   5        3.41        0.66      1.99 o 
  -5   4   5       21.72       23.73      2.04 o 
  -4   4   5       36.88       41.32      2.10 o 
  -3   4   5       58.27       75.07      2.27 o 
  -2   4   5      290.90      305.66      3.77 o 
  -1   4   5      332.16      387.98      4.38 o 
   0   4   5      391.54      427.98      4.32 o 
   1   4   5      183.14      165.46      2.54 o 
   2   4   5      148.03      143.78      2.47 o 
   3   4   5      127.00      132.42      2.65 o 
   4   4   5      107.92      110.75      2.36 o 
   5   4   5      204.25      198.73      4.64 o 
   6   4   5       58.12       56.81      4.42 o 
   7   4   5        2.02       -2.86      2.86 o 
  -7   5   5        1.33        4.87      2.71 o 
  -6   5   5       41.79       42.20      3.37 o 
  -5   5   5      123.15      122.59      3.56 o 
  -4   5   5      224.54      221.73      5.52 o 
  -3   5   5       35.85       33.57      2.02 o 
  -2   5   5      101.57      108.89      2.54 o 
  -1   5   5      627.73      681.96     10.24 o 
   0   5   5     1618.93     1618.97     11.96 o 
   1   5   5      105.58      107.60      2.52 o 
   2   5   5       42.93       48.72      2.27 o 
   3   5   5       54.48       55.49      1.95 o 
   4   5   5       27.19       27.32      1.68 o 
   5   5   5       64.25       62.28      2.93 o 
   6   5   5       35.81       38.99      3.17 o 
   7   5   5       20.96       26.07      4.91 o 
  -7   6   5        1.34       -2.61      3.08 o 
  -6   6   5       22.94       26.00      2.98 o 
  -5   6   5       42.84       43.93      3.11 o 
  -4   6   5      173.81      165.62      4.18 o 
  -3   6   5        8.89        8.62      1.71 o 
  -2   6   5      118.94      121.61      3.17 o 
  -1   6   5       77.14       80.70      2.59 o 
   0   6   5       88.70       93.10      2.39 o 
   1   6   5        0.82       -0.40      1.28 o 
   2   6   5       38.77       46.74      2.16 o 
   3   6   5       83.32       94.79      2.78 o 
   4   6   5      110.85      106.05      3.93 o 
   5   6   5       17.81       18.21      2.45 o 
   6   6   5        1.26       -3.14      3.14 o 
  -7   7   5        5.52        6.63      3.13 o 
  -6   7   5       21.74       28.96      3.26 o 
  -5   7   5       88.60       93.31      4.23 o 
  -4   7   5      234.09      232.51      5.41 o 
  -3   7   5       27.91       30.95      2.29 o 
  -2   7   5       67.91       65.04      2.66 o 
  -1   7   5       34.70       32.96      2.28 o 
   0   7   5       93.99      100.82      3.15 o 
   1   7   5       18.91       20.78      1.90 o 
   2   7   5        3.09        2.31      1.77 o 
   3   7   5       72.73       77.54      2.86 o 
   4   7   5       39.62       40.46      2.98 o 
   5   7   5        3.26        2.79      2.63 o 
   6   7   5        8.15        9.06      4.27 o 
  -6   8   5       15.34       13.10      3.61 o 
  -5   8   5       42.43       46.27      4.70 o 
  -4   8   5      152.79      150.24      4.22 o 
  -3   8   5      150.99      146.51      4.84 o 
  -2   8   5       78.04       76.24      3.30 o 
  -1   8   5       75.72       85.09      3.21 o 
   0   8   5       68.14       74.28      3.84 o 
   1   8   5        4.37        1.07      1.89 o 
   2   8   5       11.90        9.84      2.02 o 
   3   8   5       17.48       19.26      2.27 o 
   4   8   5       10.95       15.09      3.30 o 
   5   8   5        1.46       -1.00      2.87 o 
   6   8   5        1.49        5.38      3.61 o 
  -6   9   5        0.14       -0.69      3.67 o 
  -5   9   5        5.96        3.13      3.51 o 
  -4   9   5       58.94       50.80      4.79 o 
  -3   9   5        8.36        5.48      2.47 o 
  -2   9   5       59.67       58.51      3.44 o 
  -1   9   5       34.38       42.21      4.02 o 
   0   9   5       31.90       34.19      3.15 o 
   1   9   5       65.21       70.60      3.40 o 
   2   9   5        5.13        1.01      2.18 o 
   3   9   5       22.89       23.80      3.34 o 
   4   9   5        3.78        1.18      4.08 o 
   5   9   5        8.69        9.04      3.94 o 
  -6  10   5       23.79       20.88      5.53 o 
  -5  10   5        9.10       14.76      4.58 o 
  -4  10   5       17.06       18.49      4.20 o 
  -3  10   5       43.67       45.68      4.36 o 
  -2  10   5        0.16       -2.28      2.28 o 
  -1  10   5       55.68       60.35      6.23 o 
   0  10   5       16.76       15.65      4.51 o 
   1  10   5      110.17      108.61      4.45 o 
   2  10   5        5.31        6.85      3.05 o 
   3  10   5       14.54       21.21      3.85 o 
   4  10   5       18.81       20.08      5.25 o 
   5  10   5        7.03       12.46      3.63 o 
  -5  11   5       24.85       23.67      5.21 o 
  -4  11   5        5.84        0.73      3.80 o 
  -3  11   5       29.19       24.99      4.09 o 
  -2  11   5       47.00       44.16      4.50 o 
  -1  11   5       33.64       35.78      5.18 o 
   0  11   5       76.88       77.12      6.60 o 
   1  11   5       98.16       99.25      5.86 o 
   2  11   5       35.87       35.59      4.08 o 
   3  11   5        5.65        1.97      3.52 o 
   4  11   5       62.03       73.78      5.96 o 
  -4  12   5        3.43        0.92      4.06 o 
  -3  12   5       18.41       23.17      7.03 o 
  -2  12   5       89.14       97.20      6.96 o 
  -1  12   5       40.12       37.00      5.50 o 
   0  12   5       42.02       31.92      5.44 o 
   1  12   5      108.78      121.62      7.07 o 
   2  12   5        7.38        5.72      4.62 o 
   3  12   5        3.99        1.82      7.82 o 
   4  12   5        8.11       16.56      6.97 o 
  -3  13   5       24.98       30.46      6.48 o 
  -2  13   5        7.79        5.14      5.51 o 
  -1  13   5       50.00       56.74      6.47 o 
   0  13   5       25.19       19.47      6.05 o 
   1  13   5        8.49        3.43      4.53 o 
   2  13   5       21.88       23.99     10.89 o 
   3  13   5        4.74       14.25      9.70 o 
  -2  14   5       25.91       17.57     12.39 o 
  -1  14   5        9.20        8.67      5.23 o 
   0  14   5       45.76       61.49      6.82 o 
   1  14   5        0.74       -3.91      8.70 o 
  -8   0   6        0.00       -2.97      2.97 o 
  -7   0   6       22.25       20.92      3.08 o 
  -6   0   6        4.31        4.79      2.42 o 
  -5   0   6       39.45       46.79      2.86 o 
  -4   0   6      269.22      277.32      8.44 o 
  -3   0   6      130.67      129.67      3.61 o 
  -2   0   6      637.11      619.55     11.48 o 
  -1   0   6     2452.48     2432.55     26.14 o 
   0   0   6        9.35        5.45      1.61 o 
   1   0   6     3867.00     4126.83     37.50 o 
   2   0   6      347.87      375.96      8.27 o 
   3   0   6      139.43      138.36      4.53 o 
   4   0   6       67.43       75.76      3.80 o 
   5   0   6        0.03       -2.52      3.02 o 
   6   0   6        1.01        1.78      3.25 o 
   7   0   6        5.43       -0.64      5.50 o 
  -8   1   6       15.87       18.65      6.48 o 
  -7   1   6       36.11       28.49      2.28 o 
  -6   1   6      136.03      135.71      4.61 o 
  -5   1   6       35.23       33.03      1.72 o 
  -4   1   6       54.89       59.51      1.97 o 
  -3   1   6       35.03       36.29      1.72 o 
  -2   1   6       20.53       25.76      1.52 o 
  -1   1   6      625.90      611.51      5.92 o 
   0   1   6      338.55      366.30      4.01 o 
   1   1   6     1193.48     1298.02      8.77 o 
   2   1   6      198.16      204.94      2.81 o 
   3   1   6       11.99       12.44      1.49 o 
   4   1   6       44.23       41.25      2.12 o 
   5   1   6       53.77       47.98      3.48 o 
   6   1   6        4.29        4.92      2.83 o 
   7   1   6        0.10       -3.07      3.07 o 
  -8   2   6        2.69        5.79      2.54 o 
  -7   2   6        4.71        3.93      2.17 o 
  -6   2   6       11.43       11.06      2.16 o 
  -5   2   6      139.16      131.67      2.82 o 
  -4   2   6      317.25      342.13      5.96 o 
  -3   2   6      167.35      177.10      3.28 o 
  -2   2   6      812.35      790.34      7.29 o 
  -1   2   6      738.97      721.87      6.52 o 
   0   2   6     1029.96     1076.56      8.36 o 
   1   2   6      465.71      474.27      4.60 o 
   2   2   6      228.48      229.37      3.29 o 
   3   2   6      165.18      157.62      2.74 o 
   4   2   6      117.23      116.41      3.28 o 
   5   2   6      145.14      136.94      6.86 o 
   6   2   6       22.68       21.35      3.41 o 
   7   2   6        5.54        2.65      3.23 o 
  -8   3   6       14.70       17.67      2.88 o 
  -7   3   6        7.72        7.92      2.27 o 
  -6   3   6       34.92       45.53      2.90 o 
  -5   3   6       49.04       47.54      2.85 o 
  -4   3   6      146.17      149.04      4.31 o 
  -3   3   6      170.08      175.61      3.20 o 
  -2   3   6       25.64       34.70      1.63 o 
  -1   3   6      270.06      285.19      3.69 o 
   0   3   6       33.00       33.35      1.50 o 
   1   3   6      101.87      101.50      1.97 o 
   2   3   6      398.80      379.69      4.23 o 
   3   3   6      138.87      134.26      2.76 o 
   4   3   6      408.57      381.10      5.22 o 
   5   3   6      113.84      105.69      3.88 o 
   6   3   6       32.96       38.87      5.26 o 
   7   3   6       14.25       18.88      3.70 o 
  -7   4   6        7.76        3.85      2.64 o 
  -6   4   6       23.45       24.91      2.65 o 
  -5   4   6       10.08       14.31      1.76 o 
  -4   4   6       93.04       83.65      2.82 o 
  -3   4   6      113.62      111.76      2.86 o 
  -2   4   6      317.90      323.08      4.22 o 
  -1   4   6      249.12      235.81      3.26 o 
   0   4   6      166.59      176.30      2.79 o 
   1   4   6       72.19       81.29      2.21 o 
   2   4   6      162.15      157.32      2.76 o 
   3   4   6       89.73       92.95      2.34 o 
   4   4   6      395.83      403.58      7.99 o 
   5   4   6       59.51       53.68      3.25 o 
   6   4   6        5.94        4.73      2.57 o 
  -7   5   6        6.19        9.95      2.99 o 
  -6   5   6       16.90       19.17      2.91 o 
  -5   5   6      107.38      109.09      3.49 o 
  -4   5   6       62.27       74.39      3.23 o 
  -3   5   6       18.49       22.06      1.93 o 
  -2   5   6       10.83       11.12      1.43 o 
  -1   5   6       45.05       59.72      2.27 o 
   0   5   6       12.16       14.56      1.41 o 
   1   5   6       96.18      103.61      2.45 o 
   2   5   6      165.80      165.13      3.04 o 
   3   5   6      197.00      197.39      3.27 o 
   4   5   6      123.50      125.67      3.82 o 
   5   5   6       63.13       60.38      3.53 o 
   6   5   6       28.08       30.17      3.30 o 
  -7   6   6        0.49        1.74      2.84 o 
  -6   6   6       23.68       21.15      3.61 o 
  -5   6   6      180.36      186.22     11.79 o 
  -4   6   6       16.97       16.41      2.25 o 
  -3   6   6      135.05      140.36      3.55 o 
  -2   6   6      128.26      139.00      3.52 o 
  -1   6   6      125.91      121.02      3.24 o 
   0   6   6       44.62       43.10      2.12 o 
   1   6   6      283.83      267.11      4.07 o 
   2   6   6       13.52       14.92      2.25 o 
   3   6   6       31.14       23.74      1.97 o 
   4   6   6       99.75      105.65      3.31 o 
   5   6   6        2.01        2.26      2.27 o 
   6   6   6        0.36       -2.52      2.52 o 
  -7   7   6        1.67        0.31      4.48 o 
  -6   7   6       25.13       30.44      3.48 o 
  -5   7   6       27.14       24.46      3.03 o 
  -4   7   6       27.73       33.61      2.52 o 
  -3   7   6      144.72      135.14      4.38 o 
  -2   7   6       59.65       57.09      2.91 o 
  -1   7   6       26.34       19.71      2.41 o 
   0   7   6        9.07        7.49      2.05 o 
   1   7   6       12.49       12.23      2.17 o 
   2   7   6       26.26       26.93      2.18 o 
   3   7   6       44.67       47.69      2.58 o 
   4   7   6       12.64       11.73      2.49 o 
   5   7   6        2.02        1.95      2.42 o 
   6   7   6       37.84       44.66      5.07 o 
  -6   8   6        8.42       10.30      3.57 o 
  -5   8   6       62.88       69.28      5.62 o 
  -4   8   6       39.81       38.23      2.84 o 
  -3   8   6      118.78      120.49      4.19 o 
  -2   8   6       61.05       60.33      3.23 o 
  -1   8   6       14.43       10.87      2.81 o 
   0   8   6       51.62       53.39      4.13 o 
   1   8   6       19.69       20.01      2.36 o 
   2   8   6       42.78       44.48      2.72 o 
   3   8   6       43.06       44.68      2.98 o 
   4   8   6       87.01       90.51      4.58 o 
   5   8   6        8.86       12.35      3.46 o 
  -6   9   6        0.11       -2.32      3.65 o 
  -5   9   6        5.95        3.67      3.73 o 
  -4   9   6       31.23       36.13      4.50 o 
  -3   9   6       13.55       11.00      2.83 o 
  -2   9   6       22.98       21.18      3.08 o 
  -1   9   6       33.79       35.47      4.68 o 
   0   9   6        1.23        3.00      2.62 o 
   1   9   6       18.67       21.07      2.73 o 
   2   9   6       20.39       18.29      2.69 o 
   3   9   6        3.61        1.97      3.23 o 
   4   9   6       15.72       20.74      3.43 o 
   5   9   6        0.40        3.65      3.28 o 
  -5  10   6        6.42        0.57      7.29 o 
  -4  10   6        1.59        2.59      3.63 o 
  -3  10   6       28.66       31.31      4.27 o 
  -2  10   6       18.13       17.46      3.66 o 
  -1  10   6        2.90       -2.23      3.14 o 
   0  10   6       33.04       25.84      3.54 o 
   1  10   6        1.71        1.96      2.48 o 
   2  10   6        2.01       -1.26      2.90 o 
   3  10   6       42.38       36.88      4.41 o 
   4  10   6       29.02       26.20      4.36 o 
   5  10   6        0.71        4.43      3.92 o 
  -5  11   6       10.89       13.31      4.88 o 
  -4  11   6        1.15       -3.57      3.57 o 
  -3  11   6       43.24       40.59      6.66 o 
  -2  11   6       44.40       42.49      5.37 o 
  -1  11   6        1.09       -2.46      3.88 o 
   0  11   6       40.55       42.94      4.75 o 
   1  11   6        1.99       -1.67      4.51 o 
   2  11   6       36.40       37.15      4.36 o 
   3  11   6       21.45       19.50      4.17 o 
   4  11   6       32.17       22.21      9.12 o 
  -4  12   6        5.68        9.61      4.49 o 
  -3  12   6       26.09       26.97      6.27 o 
  -2  12   6       65.20       72.23      9.26 o 
  -1  12   6       18.69        6.03      4.62 o 
   0  12   6       36.01       32.50      5.45 o 
   1  12   6       34.01       39.97      4.94 o 
   2  12   6       22.17       21.44      5.33 o 
   3  12   6       32.36       33.52      6.34 o 
  -3  13   6       35.69       43.28      6.98 o 
  -2  13   6       22.00       16.65      6.78 o 
  -1  13   6       65.55       70.10      6.79 o 
   0  13   6       16.93       13.27      7.91 o 
   1  13   6       34.18       47.13      6.16 o 
   2  13   6        4.42        3.59      8.18 o 
  -1  14   6        6.21        7.21      7.34 o 
   0  14   6       25.11       24.44      8.55 o 
   1  14   6        3.13       -3.56      6.90 o 
  -8   0   7        6.49        9.35      4.04 o 
  -7   0   7       22.51       20.25      3.20 o 
  -6   0   7      201.18      208.17      9.76 o 
  -5   0   7      235.88      228.28     10.99 o 
  -4   0   7        5.08        6.47      2.04 o 
  -3   0   7      130.92      136.95      4.36 o 
  -2   0   7      104.47      103.74      3.89 o 
  -1   0   7      321.10      356.85      6.11 o 
   0   0   7     1924.33     2010.08     20.92 o 
   1   0   7       65.41       82.01      3.36 o 
   2   0   7      285.54      336.31      6.60 o 
   3   0   7      143.79      136.70      4.04 o 
   4   0   7       36.05       38.93      2.98 o 
   5   0   7       63.41       58.41      4.93 o 
   6   0   7        2.82       -0.99      3.73 o 
   7   0   7        0.00        7.10      6.37 o 
  -8   1   7        1.90        0.74      2.49 o 
  -7   1   7        4.51        4.77      2.00 o 
  -6   1   7       14.39       15.47      2.29 o 
  -5   1   7       87.24       85.00      2.69 o 
  -4   1   7       20.64       24.49      1.67 o 
  -3   1   7      177.38      170.79      3.17 o 
  -2   1   7       72.22       87.45      2.36 o 
  -1   1   7      206.40      240.34      3.58 o 
   0   1   7     2816.67     2905.02     21.52 o 
   1   1   7       22.02       28.85      1.35 o 
   2   1   7       48.97       47.23      1.79 o 
   3   1   7      104.73      107.87      2.63 o 
   4   1   7        3.32        3.96      1.76 o 
   5   1   7       73.22       79.16      7.13 o 
   6   1   7       20.45       22.19      5.02 o 
   7   1   7        6.86        6.06      3.45 o 
  -8   2   7        3.38       -2.22      2.30 o 
  -7   2   7       10.75        8.48      2.46 o 
  -6   2   7      123.80      126.31      3.94 o 
  -5   2   7      121.34      116.39      3.11 o 
  -4   2   7       42.68       47.15      2.06 o 
  -3   2   7      121.21      133.54      2.79 o 
  -2   2   7      113.91      119.65      2.94 o 
  -1   2   7      561.93      559.41      5.67 o 
   0   2   7     2954.60     3159.18     21.59 o 
   1   2   7      164.83      160.70      2.72 o 
   2   2   7       29.43       34.16      1.79 o 
   3   2   7        9.62        7.12      1.57 o 
   4   2   7      206.69      206.73      4.06 o 
   5   2   7      147.53      145.37      5.34 o 
   6   2   7       33.27       30.13      3.32 o 
  -7   3   7       13.19       15.63      2.65 o 
  -6   3   7       11.73       15.19      2.46 o 
  -5   3   7        6.16        1.66      1.83 o 
  -4   3   7       77.72       73.06      2.92 o 
  -3   3   7        5.82        4.37      1.52 o 
  -2   3   7       28.24       32.47      1.90 o 
  -1   3   7       74.79       87.19      2.32 o 
   0   3   7      634.75      697.58      6.29 o 
   1   3   7      399.35      389.44      4.36 o 
   2   3   7        1.76       -0.42      1.33 o 
   3   3   7      144.54      145.25      3.02 o 
   4   3   7      234.61      221.75      4.96 o 
   5   3   7       31.82       28.60      2.95 o 
   6   3   7       29.61       27.40      3.30 o 
  -7   4   7        1.19       -0.79      2.39 o 
  -6   4   7       51.76       57.40      3.44 o 
  -5   4   7       39.07       40.17      2.62 o 
  -4   4   7       16.90       14.70      1.99 o 
  -3   4   7       13.59       13.98      1.67 o 
  -2   4   7       43.96       48.93      1.84 o 
  -1   4   7       31.53       36.02      1.52 o 
   0   4   7       52.82       63.05      1.95 o 
   1   4   7      142.05      138.01      2.52 o 
   2   4   7       35.55       37.92      2.08 o 
   3   4   7      267.35      271.09      4.21 o 
   4   4   7      134.40      134.52      3.67 o 
   5   4   7       86.77       87.33      5.93 o 
   6   4   7       84.65       97.61      6.46 o 
  -7   5   7       17.35       16.70      2.85 o 
  -6   5   7       16.08       13.11      2.88 o 
  -5   5   7       10.43        8.32      2.48 o 
  -4   5   7       90.90       97.63      3.26 o 
  -3   5   7       62.71       65.62      2.83 o 
  -2   5   7        6.01        4.59      1.69 o 
  -1   5   7       56.59       60.13      2.34 o 
   0   5   7        1.08        0.95      1.35 o 
   1   5   7      253.14      254.82      4.93 o 
   2   5   7      156.15      163.58      3.30 o 
   3   5   7      809.82      801.12      8.45 o 
   4   5   7      256.12      243.90      5.08 o 
   5   5   7       54.63       62.51      5.16 o 
   6   5   7        9.89       12.75      3.10 o 
  -7   6   7        2.91        8.62      3.21 o 
  -6   6   7        8.25        7.16      2.80 o 
  -5   6   7       32.49       32.96      3.14 o 
  -4   6   7       79.96       82.65      4.11 o 
  -3   6   7       29.96       28.56      2.25 o 
  -2   6   7        3.09        4.27      1.86 o 
  -1   6   7       21.16       22.12      2.53 o 
   0   6   7        8.97        2.69      1.69 o 
   1   6   7       57.35       54.67      2.41 o 
   2   6   7       69.10       65.61      2.43 o 
   3   6   7       50.39       59.86      2.56 o 
   4   6   7        2.05        1.00      1.92 o 
   5   6   7       64.69       66.93      4.29 o 
   6   6   7       46.11       42.44      3.92 o 
  -7   7   7        8.35        5.13      4.09 o 
  -6   7   7       19.62       15.51      3.33 o 
  -5   7   7        6.70        3.01      2.63 o 
  -4   7   7       45.54       50.59      2.91 o 
  -3   7   7       55.81       56.77      2.99 o 
  -2   7   7       19.06       15.32      2.43 o 
  -1   7   7       28.66       27.55      2.44 o 
   0   7   7        7.85        4.47      2.30 o 
   1   7   7       85.10       86.61      3.07 o 
   2   7   7      120.23      119.83      3.50 o 
   3   7   7       93.57       96.27      3.27 o 
   4   7   7       35.76       32.57      2.89 o 
   5   7   7        1.51       -1.93      2.51 o 
   6   7   7        6.41        7.53      3.52 o 
  -6   8   7        1.49        2.44      4.02 o 
  -5   8   7       30.37       33.76      3.98 o 
  -4   8   7       26.15       37.22      4.48 o 
  -3   8   7       18.06       18.81      2.66 o 
  -2   8   7        9.51        3.38      2.42 o 
  -1   8   7        7.07        1.56      2.68 o 
   0   8   7       57.69       59.17      3.58 o 
   1   8   7        0.90        2.44      2.29 o 
   2   8   7        4.55        1.52      2.58 o 
   3   8   7       40.58       45.44      3.24 o 
   4   8   7       11.56       10.07      2.75 o 
   5   8   7        7.93       11.83      6.16 o 
  -6   9   7        5.28        2.76      4.66 o 
  -5   9   7        7.60        4.95      4.00 o 
  -4   9   7        1.47        2.10      3.61 o 
  -3   9   7       27.43       26.30      5.03 o 
  -2   9   7       10.92        5.70      2.96 o 
  -1   9   7       32.09       27.42      3.47 o 
   0   9   7       16.67       12.16      3.77 o 
   1   9   7        3.32       -2.29      2.29 o 
   2   9   7        3.59        0.91      2.38 o 
   3   9   7        3.44       -4.33      4.33 o 
   4   9   7        9.84        9.90      3.27 o 
   5   9   7       10.02        9.38      3.64 o 
  -5  10   7        4.99       -1.91      4.39 o 
  -4  10   7       10.20       10.41      4.09 o 
  -3  10   7        9.51       11.88      3.58 o 
  -2  10   7        5.34        3.21      3.47 o 
  -1  10   7        4.58        2.34      4.10 o 
   0  10   7       29.76       17.35      6.97 o 
   1  10   7       41.02       38.28      3.44 o 
   2  10   7        6.99        7.17      3.19 o 
   3  10   7       20.34       29.27      4.20 o 
   4  10   7        7.73       10.84      3.75 o 
  -5  11   7        2.14       -2.42      5.17 o 
  -4  11   7        3.55        3.60      4.90 o 
  -3  11   7       17.78       16.42      4.57 o 
  -2  11   7        6.25        6.63      4.35 o 
  -1  11   7       21.01       16.05      4.77 o 
   0  11   7       27.22       27.65      3.99 o 
   1  11   7        7.22        7.51      3.90 o 
   2  11   7        6.13        0.44      3.75 o 
   3  11   7       34.35       42.11      8.42 o 
   4  11   7        1.31        0.27      4.72 o 
  -4  12   7       16.96       18.68      7.63 o 
  -3  12   7       17.29       24.77      6.41 o 
  -2  12   7       29.79       33.44      5.62 o 
  -1  12   7       56.90       61.93      6.34 o 
   0  12   7        8.61       13.58      4.95 o 
   1  12   7       29.19       26.64      4.90 o 
   2  12   7       17.58        8.98      7.34 o 
   3  12   7       23.44       16.21     12.40 o 
  -3  13   7       28.90       22.71     15.59 o 
  -2  13   7       19.50       19.83      6.47 o 
  -1  13   7       13.06       13.32      5.38 o 
   0  13   7        5.29        0.39      4.87 o 
   1  13   7       36.50       34.51      8.73 o 
   2  13   7        3.71       -6.71     14.51 o 
  -7   0   8        0.11       -2.64      2.64 o 
  -6   0   8       60.69       65.45      4.75 o 
  -5   0   8      316.52      312.43      9.88 o 
  -4   0   8       12.33       12.11      2.54 o 
  -3   0   8      106.59      107.58      4.34 o 
  -2   0   8      288.22      298.79      6.58 o 
  -1   0   8       20.42       22.90      2.59 o 
   0   0   8      495.06      521.20      7.62 o 
   1   0   8        6.39        0.61      1.70 o 
   2   0   8       11.12       12.33      2.65 o 
   3   0   8       38.38       41.93      3.14 o 
   4   0   8        0.01       -2.67      2.76 o 
   5   0   8      119.23      126.99      6.84 o 
   6   0   8        0.71       -4.59      6.93 o 
  -7   1   8       14.79        7.58      2.58 o 
  -6   1   8      124.41      116.36      4.95 o 
  -5   1   8       12.68       11.04      1.81 o 
  -4   1   8       14.55       10.94      1.71 o 
  -3   1   8       20.47       13.71      1.70 o 
  -2   1   8       23.12       25.85      1.74 o 
  -1   1   8      414.39      437.61      5.23 o 
   0   1   8      222.84      244.23      3.52 o 
   1   1   8      600.10      665.50      5.76 o 
   2   1   8       68.21       75.22      2.49 o 
   3   1   8       33.62       38.07      2.43 o 
   4   1   8      163.88      154.49      4.08 o 
   5   1   8       25.05       20.67      3.44 o 
   6   1   8       21.07       18.50      3.35 o 
  -7   2   8        3.94        2.86      2.48 o 
  -6   2   8      109.21      100.90      5.45 o 
  -5   2   8      160.97      153.78      3.82 o 
  -4   2   8       82.16       95.35      2.90 o 
  -3   2   8       89.06       92.79      2.54 o 
  -2   2   8      484.31      496.65      7.16 o 
  -1   2   8      814.84      897.48      8.21 o 
   0   2   8       66.09       71.84      2.15 o 
   1   2   8      410.56      432.83      4.99 o 
   2   2   8      157.27      162.96      3.34 o 
   3   2   8       12.51       14.00      1.93 o 
   4   2   8        6.95        6.55      2.04 o 
   5   2   8       61.61       60.12      3.86 o 
   6   2   8        8.96        8.46      3.22 o 
  -7   3   8        2.02        1.98      2.47 o 
  -6   3   8       49.68       55.68      3.49 o 
  -5   3   8       15.64       10.42      2.14 o 
  -4   3   8      100.89      104.48      3.35 o 
  -3   3   8      156.54      148.70      4.06 o 
  -2   3   8      376.07      362.88      4.90 o 
  -1   3   8      400.22      393.71      5.01 o 
   0   3   8       67.95       66.41      2.08 o 
   1   3   8       62.05       70.17      2.28 o 
   2   3   8       33.73       33.44      2.18 o 
   3   3   8       43.16       45.62      2.38 o 
   4   3   8       79.78       82.65      4.18 o 
   5   3   8       48.77       44.55      4.12 o 
   6   3   8        4.77       -0.99      2.90 o 
  -7   4   8        7.58        9.17      2.78 o 
  -6   4   8       84.30       85.03      4.31 o 
  -5   4   8       95.87      100.46      6.05 o 
  -4   4   8      107.76      102.33      3.32 o 
  -3   4   8      137.66      134.00      3.66 o 
  -2   4   8      268.78      281.87      5.39 o 
  -1   4   8      329.90      349.52      4.64 o 
   0   4   8      219.94      228.11      3.51 o 
   1   4   8       89.55       97.59      3.06 o 
   2   4   8      478.39      479.73      7.57 o 
   3   4   8      460.08      464.72      6.43 o 
   4   4   8      112.29      111.48      3.74 o 
   5   4   8       46.24       54.61      3.72 o 
   6   4   8       62.21       62.25      4.61 o 
  -7   5   8       28.87       35.02      3.44 o 
  -6   5   8       17.48       13.75      3.01 o 
  -5   5   8       40.90       47.25      3.42 o 
  -4   5   8       69.69       70.51      4.44 o 
  -3   5   8      123.23      125.79      3.53 o 
  -2   5   8       79.46       84.06      2.66 o 
  -1   5   8       68.34       74.12      2.75 o 
   0   5   8       12.97        9.52      1.73 o 
   1   5   8      107.34      110.07      2.73 o 
   2   5   8      322.76      336.88      4.76 o 
   3   5   8       41.72       37.67      2.70 o 
   4   5   8       81.89       85.02      3.87 o 
   5   5   8        4.72        4.29      3.98 o 
   6   5   8       12.20       12.94      8.16 o 
  -7   6   8        3.34        3.71      2.72 o 
  -6   6   8        8.52        6.90      4.37 o 
  -5   6   8       50.22       58.67      3.73 o 
  -4   6   8       37.91       40.87      2.86 o 
  -3   6   8       34.08       29.41      2.53 o 
  -2   6   8       19.22       19.15      2.29 o 
  -1   6   8      163.34      167.23      4.27 o 
   0   6   8      179.94      191.47      4.81 o 
   1   6   8      187.65      193.95      3.70 o 
   2   6   8      738.78      740.51     11.42 o 
   3   6   8      319.99      311.29      7.00 o 
   4   6   8        1.17       -0.40      2.33 o 
   5   6   8        1.78        0.50      2.88 o 
   6   6   8       85.90      101.94      5.78 o 
  -6   7   8        6.44        7.38      3.35 o 
  -5   7   8       31.63       34.52      3.68 o 
  -4   7   8        2.70        2.52      2.28 o 
  -3   7   8        9.12        8.07      2.25 o 
  -2   7   8       22.67       22.82      2.67 o 
  -1   7   8       45.75       43.15      3.56 o 
   0   7   8       11.62        7.72      2.38 o 
   1   7   8      160.70      171.62      4.15 o 
   2   7   8      166.88      176.93      4.25 o 
   3   7   8       34.96       39.03      2.66 o 
   4   7   8       29.65       30.12      3.21 o 
   5   7   8        7.39        4.53      3.57 o 
  -6   8   8        3.70        7.59      4.16 o 
  -5   8   8        1.03       -2.24      3.41 o 
  -4   8   8       23.47       27.24      4.31 o 
  -3   8   8       20.94       20.73      3.27 o 
  -2   8   8       41.21       42.59      3.79 o 
  -1   8   8        0.15        0.12      2.73 o 
   0   8   8       10.88       12.21      2.87 o 
   1   8   8       63.45       69.01      3.45 o 
   2   8   8        6.47        6.11      2.85 o 
   3   8   8        1.26       -2.34      2.34 o 
   4   8   8        5.32        8.54      2.80 o 
   5   8   8       17.35       19.24      4.10 o 
  -6   9   8       15.55       17.23      5.75 o 
  -5   9   8        3.44        4.35      4.26 o 
  -4   9   8        1.69        1.45      3.63 o 
  -3   9   8        3.54        0.86      3.83 o 
  -2   9   8       13.21       19.01      3.84 o 
  -1   9   8        5.84       13.91      3.77 o 
   0   9   8       27.03       27.68      3.78 o 
   1   9   8       20.10       19.84      3.00 o 
   2   9   8        4.00        5.82      3.13 o 
   3   9   8        2.68        1.94      2.82 o 
   4   9   8        0.73        2.75      3.38 o 
  -5  10   8        4.70        4.82      4.70 o 
  -4  10   8       17.52       14.49      4.51 o 
  -3  10   8       11.75        5.59      3.69 o 
  -2  10   8       26.46       24.96      5.33 o 
  -1  10   8       17.50       12.51      4.97 o 
   0  10   8        7.33        1.39      3.31 o 
   1  10   8        3.50        6.23      3.65 o 
   2  10   8        8.05        1.74      4.67 o 
   3  10   8        4.97        3.57      4.67 o 
   4  10   8       32.44       31.04      5.40 o 
  -4  11   8       11.37        3.64      9.97 o 
  -3  11   8       16.37       15.57      5.88 o 
  -2  11   8        6.35        3.15      4.56 o 
  -1  11   8        3.59       -3.97      3.97 o 
   0  11   8       24.77       20.94      6.18 o 
   1  11   8       31.38       29.17      4.62 o 
   2  11   8        3.81       -5.05      5.05 o 
   3  11   8       20.17       16.43      5.93 o 
  -4  12   8       16.89       22.19     11.12 o 
  -3  12   8       11.97        9.09      6.01 o 
  -2  12   8        4.37        4.83      4.81 o 
  -1  12   8       45.87       47.65      6.55 o 
   0  12   8       16.38       20.80      5.33 o 
   1  12   8        2.11       -1.96      4.08 o 
   2  12   8        6.67       -3.76     14.71 o 
  -2  13   8       46.66       47.44     13.38 o 
  -1  13   8       24.56       26.30      6.25 o 
   0  13   8        2.06       -0.60      4.75 o 
   1  13   8        4.09        6.39      7.78 o 
  -7   0   9        0.57        2.82      2.95 o 
  -6   0   9      113.20      111.49      5.25 o 
  -5   0   9        0.17       -2.29      2.29 o 
  -4   0   9        0.10        1.24      2.38 o 
  -3   0   9       61.96       62.90      4.15 o 
  -2   0   9       37.23       39.67      3.30 o 
  -1   0   9       58.04       70.36      3.48 o 
   0   0   9       66.85       64.55      3.11 o 
   1   0   9       18.63       16.79      2.85 o 
   2   0   9        9.19        7.07      2.62 o 
   3   0   9        1.82       -1.09      2.54 o 
   4   0   9       27.30       29.11      3.81 o 
   5   0   9        3.62       -0.21      4.88 o 
   6   0   9        9.74        5.13      5.70 o 
  -7   1   9        0.58        2.30      2.54 o 
  -6   1   9       74.41       74.46      3.58 o 
  -5   1   9       13.42        9.37      1.87 o 
  -4   1   9       28.75       30.13      2.14 o 
  -3   1   9       33.88       39.09      2.58 o 
  -2   1   9      243.54      253.05      4.15 o 
  -1   1   9       97.88      107.21      3.59 o 
   0   1   9       56.92       69.89      2.33 o 
   1   1   9       60.77       63.43      2.18 o 
   2   1   9       86.67       93.72      2.94 o 
   3   1   9       69.54       69.92      2.75 o 
   4   1   9       14.56        9.04      2.31 o 
   5   1   9      249.94      247.25      8.74 o 
   6   1   9        5.00       -0.82      3.03 o 
  -7   2   9       11.93       11.23      2.78 o 
  -6   2   9       34.81       39.18      3.61 o 
  -5   2   9       60.77       64.25      2.90 o 
  -4   2   9       66.06       65.17      2.66 o 
  -3   2   9       43.24       56.19      2.46 o 
  -2   2   9       87.49      105.20      2.70 o 
  -1   2   9      402.34      410.61      5.09 o 
   0   2   9       29.68       35.72      1.81 o 
   1   2   9      225.50      233.46      4.35 o 
   2   2   9       29.04       28.92      2.20 o 
   3   2   9       69.63       67.43      2.80 o 
   4   2   9       41.87       39.16      2.82 o 
   5   2   9       53.75       57.41      4.26 o 
   6   2   9        1.55       -3.24      3.24 o 
  -7   3   9        9.76       12.25      2.87 o 
  -6   3   9       41.16       39.97      4.03 o 
  -5   3   9      110.59      102.87      5.53 o 
  -4   3   9      128.07      123.12      3.63 o 
  -3   3   9      199.63      203.43      6.36 o 
  -2   3   9      476.71      479.52      7.61 o 
  -1   3   9        4.14        1.13      1.46 o 
   0   3   9       78.52       90.33      2.67 o 
   1   3   9       86.98       93.36      3.07 o 
   2   3   9       39.77       44.18      2.53 o 
   3   3   9        1.49        0.76      1.87 o 
   4   3   9       24.04       23.39      2.85 o 
   5   3   9        5.30       -2.33      3.10 o 
   6   3   9        6.52        3.50      3.38 o 
  -7   4   9        8.06        7.53      2.84 o 
  -6   4   9        1.97        1.09      2.69 o 
  -5   4   9      113.81      111.23      5.58 o 
  -4   4   9      149.98      146.58      5.56 o 
  -3   4   9      181.78      189.73      6.55 o 
  -2   4   9      156.32      160.82      3.90 o 
  -1   4   9      177.40      174.76      3.87 o 
   0   4   9       23.80       27.66      2.27 o 
   1   4   9       45.29       50.58      2.61 o 
   2   4   9       55.78       53.50      2.76 o 
   3   4   9       45.25       50.69      2.84 o 
   4   4   9        9.55        8.33      2.72 o 
   5   4   9        9.10       -0.52      3.02 o 
   6   4   9        3.11       -3.19      3.19 o 
  -7   5   9       20.37       19.29      3.36 o 
  -6   5   9       14.76       16.60      3.22 o 
  -5   5   9       78.20       80.91      4.21 o 
  -4   5   9      118.20      115.02      3.98 o 
  -3   5   9      143.23      139.93      4.26 o 
  -2   5   9      177.76      170.45      4.36 o 
  -1   5   9       76.09       85.21      4.49 o 
   0   5   9        2.74       -1.92      1.92 o 
   1   5   9      544.41      541.71      7.52 o 
   2   5   9      560.18      543.24      7.36 o 
   3   5   9       63.21       68.38      4.39 o 
   4   5   9       29.75       25.54      3.26 o 
   5   5   9        7.10        4.09      3.52 o 
  -7   6   9        0.23       -0.75      3.49 o 
  -6   6   9       14.42       10.20      3.15 o 
  -5   6   9       40.90       55.04      3.89 o 
  -4   6   9       14.71       11.05      3.09 o 
  -3   6   9       30.95       27.58      2.65 o 
  -2   6   9       36.65       36.89      3.13 o 
  -1   6   9       19.92       17.35      2.80 o 
   0   6   9      217.63      201.79      4.52 o 
   1   6   9      343.32      337.22      5.01 o 
   2   6   9        2.68        1.31      1.76 o 
   3   6   9      197.89      191.99      4.81 o 
   4   6   9       85.91       96.67      4.33 o 
   5   6   9        1.85       -3.61      3.61 o 
  -6   7   9        1.14       -1.24      3.70 o 
  -5   7   9        6.29       -2.00      3.05 o 
  -4   7   9       10.94       11.59      3.78 o 
  -3   7   9        4.79        1.15      2.88 o 
  -2   7   9      280.39      255.06      7.09 o 
  -1   7   9      113.45      108.61      5.95 o 
   0   7   9       74.42       72.52      3.78 o 
   1   7   9      521.66      527.27     11.19 o 
   2   7   9      161.89      159.79      4.26 o 
   3   7   9       72.82       69.75      3.81 o 
   4   7   9        6.64        2.76      3.31 o 
   5   7   9        6.09        3.58      3.63 o 
  -6   8   9        6.31       11.23      4.54 o 
  -5   8   9        3.04       -3.08      3.43 o 
  -4   8   9        6.36        4.91      3.75 o 
  -3   8   9       20.06       18.68      3.34 o 
  -2   8   9       93.65       93.52      4.84 o 
  -1   8   9      165.80      155.48      5.77 o 
   0   8   9       83.16       94.27      4.21 o 
   1   8   9       99.73      107.03      4.09 o 
   2   8   9        5.48        0.93      2.07 o 
   3   8   9       14.54       12.80      2.85 o 
   4   8   9        1.75        2.33      3.34 o 
   5   8   9       16.99       18.73      6.78 o 
  -5   9   9        2.50       -1.42      4.17 o 
  -4   9   9        7.29        4.56      4.00 o 
  -3   9   9        0.46       -0.04      3.31 o 
  -2   9   9      168.29      154.07      6.67 o 
  -1   9   9       35.69       29.09      4.32 o 
   0   9   9       27.05       18.86      3.42 o 
   1   9   9        9.00        9.19      3.51 o 
   2   9   9       16.93        6.24      3.37 o 
   3   9   9        2.75        5.13      3.30 o 
   4   9   9       25.95       25.38      5.93 o 
  -5  10   9        4.19        3.92     10.41 o 
  -4  10   9       36.22       37.58      7.55 o 
  -3  10   9        4.11       -1.98      3.47 o 
  -2  10   9        7.17        7.31      4.48 o 
  -1  10   9       13.39       11.78      4.13 o 
   0  10   9       38.72       34.32      3.88 o 
   1  10   9        2.26       -1.76      3.82 o 
   2  10   9        1.63        6.64      4.78 o 
   3  10   9        2.14        7.00      5.31 o 
   4  10   9       43.98       48.18     11.89 o 
  -4  11   9        1.74        1.97      5.40 o 
  -3  11   9        5.93        9.71      6.03 o 
  -2  11   9        1.40       -1.32      4.27 o 
  -1  11   9        7.00        8.43      4.79 o 
   0  11   9        7.33        6.29      4.37 o 
   1  11   9        1.69       -0.09      6.75 o 
   2  11   9        3.60        0.18      5.31 o 
   3  11   9       27.08       27.60      7.80 o 
  -3  12   9       10.21       12.92      6.27 o 
  -2  12   9        0.85        3.16      4.79 o 
  -1  12   9        4.96       -0.73      6.96 o 
   0  12   9        4.74        2.14      4.66 o 
   1  12   9       10.84        6.69      4.93 o 
   2  12   9        1.92        7.18     13.20 o 
  -2  13   9        2.36       -3.04      9.34 o 
  -1  13   9        3.77        0.33      9.47 o 
   0  13   9        6.26        8.62      5.94 o 
  -7   0  10        0.02        0.13      3.04 o 
  -6   0  10       18.67       18.61      3.69 o 
  -5   0  10       44.47       45.09      4.16 o 
  -4   0  10      253.91      246.00      6.53 o 
  -3   0  10        5.62        7.03      3.04 o 
  -2   0  10       85.42       81.57      4.77 o 
  -1   0  10       74.59       69.71      3.79 o 
   0   0  10      115.81      116.90      4.38 o 
   1   0  10      150.23      150.15      5.56 o 
   2   0  10      150.83      153.96      6.04 o 
   3   0  10       73.78       69.06      4.11 o 
   4   0  10      320.64      311.06     10.46 o 
   5   0  10        3.10       -1.14      4.29 o 
   6   0  10       10.80        7.65      5.21 o 
  -7   1  10       34.11       35.65      2.93 o 
  -6   1  10        6.55        4.97      2.41 o 
  -5   1  10      118.35      127.58      3.89 o 
  -4   1  10       18.52       18.86      2.09 o 
  -3   1  10       12.35       14.42      2.08 o 
  -2   1  10      207.83      190.79      4.15 o 
  -1   1  10       29.62       30.28      2.17 o 
   0   1  10      248.64      245.92      4.46 o 
   1   1  10        8.42        6.58      1.89 o 
   2   1  10      163.79      165.92      3.87 o 
   3   1  10       65.16       61.25      2.82 o 
   4   1  10       75.36       80.41      5.86 o 
   5   1  10      105.97      117.34      5.80 o 
   6   1  10       28.32       29.77      4.24 o 
  -7   2  10        1.99       -2.49      2.61 o 
  -6   2  10        0.43       -2.21      2.21 o 
  -5   2  10       14.82       15.81      2.44 o 
  -4   2  10       43.37       41.36      2.47 o 
  -3   2  10       24.97       27.40      2.17 o 
  -2   2  10      204.37      186.91      3.70 o 
  -1   2  10       36.58       32.34      2.32 o 
   0   2  10        9.56        8.70      1.74 o 
   1   2  10       16.98        8.05      2.06 o 
   2   2  10       88.66       92.90      3.17 o 
   3   2  10       80.17       84.39      3.58 o 
   4   2  10       15.96       12.77      2.92 o 
   5   2  10       14.25       12.70      3.48 o 
   6   2  10       17.15       24.34      3.93 o 
  -7   3  10        0.93       -2.56      2.56 o 
  -6   3  10       33.41       33.16      3.36 o 
  -5   3  10       66.31       70.74      3.60 o 
  -4   3  10       82.75       80.73      3.63 o 
  -3   3  10      218.12      222.22      5.48 o 
  -2   3  10       28.02       32.94      2.45 o 
  -1   3  10      553.78      537.05      7.08 o 
   0   3  10       79.09       83.90      3.13 o 
   1   3  10      483.09      476.64      6.93 o 
   2   3  10       32.67       36.45      2.72 o 
   3   3  10       53.79       54.67      3.18 o 
   4   3  10      184.69      186.30      5.64 o 
   5   3  10       21.96       23.99      3.77 o 
   6   3  10       17.29       14.00      7.52 o 
  -7   4  10        3.68       -2.68      2.68 o 
  -6   4  10       12.73        9.88      3.96 o 
  -5   4  10       23.17       27.13      3.23 o 
  -4   4  10       63.86       68.54      3.64 o 
  -3   4  10        3.47        3.22      2.08 o 
  -2   4  10      188.24      189.56      4.80 o 
  -1   4  10      152.22      142.01      4.22 o 
   0   4  10       39.93       36.23      2.97 o 
   1   4  10      398.12      403.66      6.47 o 
   2   4  10      185.07      186.42      4.64 o 
   3   4  10       54.06       54.14      4.23 o 
   4   4  10       76.26       81.19      4.52 o 
   5   4  10        0.09       -3.06      3.06 o 
  -7   5  10       12.46       11.07      4.08 o 
  -6   5  10       55.34       70.80      6.88 o 
  -5   5  10       25.20       28.95      3.65 o 
  -4   5  10       40.30       40.16      3.20 o 
  -3   5  10       10.76        8.77      2.42 o 
  -2   5  10      127.24      125.99      4.56 o 
  -1   5  10      159.41      155.74      5.00 o 
   0   5  10      145.92      151.02      4.50 o 
   1   5  10       33.16       32.06      2.94 o 
   2   5  10      281.35      279.62      8.44 o 
   3   5  10       57.33       54.97      4.20 o 
   4   5  10       64.23       70.41      4.71 o 
   5   5  10        5.74        1.85      5.15 o 
  -6   6  10        9.27        4.67      3.59 o 
  -5   6  10       34.07       41.29      4.61 o 
  -4   6  10        4.04       -1.08      2.54 o 
  -3   6  10      192.70      181.77      8.55 o 
  -2   6  10      340.84      336.93      9.18 o 
  -1   6  10       13.71       10.33      2.75 o 
   0   6  10      226.80      219.14      5.76 o 
   1   6  10      151.15      141.57      4.83 o 
   2   6  10       97.67       94.36      4.48 o 
   3   6  10       14.96       11.71      3.37 o 
   4   6  10        8.57        1.64      4.30 o 
   5   6  10        3.17       -2.41      4.44 o 
  -6   7  10       14.28       12.49      4.61 o 
  -5   7  10       17.78       20.30      4.43 o 
  -4   7  10       11.07        9.05      3.20 o 
  -3   7  10       63.56       70.47      5.97 o 
  -2   7  10      499.47      468.03      9.60 o 
  -1   7  10        0.00       -2.70      2.70 o 
   0   7  10      114.71      121.90      4.50 o 
   1   7  10       41.76       46.50      2.54 o 
   2   7  10       59.90       56.19      3.71 o 
   3   7  10       38.97       42.03      4.40 o 
   4   7  10        2.01       -3.89      3.89 o 
   5   7  10        5.45        7.38      5.00 o 
  -6   8  10        5.52        1.24      5.23 o 
  -5   8  10        6.83        0.92      4.44 o 
  -4   8  10        0.85       -4.33      4.33 o 
  -3   8  10      238.43      235.05      7.07 o 
  -2   8  10       82.76       76.71      5.47 o 
  -1   8  10      132.71      123.48      6.29 o 
   0   8  10      196.84      199.81      6.36 o 
   1   8  10       24.38       20.51      3.37 o 
   2   8  10       13.62       10.95      2.82 o 
   3   8  10        3.50        5.73      3.31 o 
   4   8  10        4.53        2.30      5.06 o 
  -5   9  10        7.44       15.57      5.03 o 
  -4   9  10        5.21        3.99      4.02 o 
  -3   9  10       15.87        8.61      4.96 o 
  -2   9  10      126.66      127.61      6.52 o 
  -1   9  10        2.39        4.44      3.87 o 
   0   9  10       24.33       26.64      3.80 o 
   1   9  10        3.08       -0.16      3.37 o 
   2   9  10        2.17        0.05      3.30 o 
   3   9  10       18.53       24.96      4.54 o 
   4   9  10       21.56       23.15      9.39 o 
  -5  10  10        2.40        4.37     14.25 o 
  -4  10  10        6.06       20.75      9.85 o 
  -3  10  10       24.10       19.66      5.88 o 
  -2  10  10        3.75        0.45      4.35 o 
  -1  10  10        2.89        0.12      3.84 o 
   0  10  10        5.09       -2.35      3.31 o 
   1  10  10       13.10        5.50      4.88 o 
   2  10  10        6.13        3.84      5.47 o 
   3  10  10       25.43       30.05      6.64 o 
  -4  11  10        2.18       -2.41      8.26 o 
  -3  11  10        8.32        0.26      5.39 o 
  -2  11  10        0.48       -4.54      4.54 o 
  -1  11  10        1.78       -0.49      4.66 o 
   0  11  10        6.07        0.49      5.43 o 
   1  11  10        0.01       -3.88      3.88 o 
   2  11  10        8.72       12.36      6.37 o 
  -3  12  10        4.30        6.89      7.72 o 
  -2  12  10        0.58       -0.88      4.80 o 
  -1  12  10       13.41       11.61      5.22 o 
   0  12  10        9.83       -2.47      4.76 o 
   1  12  10        3.90       -6.52     12.78 o 
  -7   0  11       33.03       34.85      4.51 o 
  -6   0  11        3.48        7.95      4.22 o 
  -5   0  11       51.89       47.29      4.38 o 
  -4   0  11        0.24       -1.02      2.53 o 
  -3   0  11       96.87       78.65      5.05 o 
  -2   0  11        2.61       -2.91      2.91 o 
  -1   0  11       20.45       11.68      3.43 o 
   0   0  11        0.25       -2.79      2.79 o 
   1   0  11       61.75       74.30      4.66 o 
   2   0  11       18.43       26.64      3.81 o 
   3   0  11       11.96        3.48      3.39 o 
   4   0  11       14.82        9.17      4.69 o 
   5   0  11      122.86      129.71      9.01 o 
  -7   1  11        4.83        4.13      2.48 o 
  -6   1  11       38.60       39.83      3.26 o 
  -5   1  11       37.30       34.33      2.64 o 
  -4   1  11        6.32        6.37      2.19 o 
  -3   1  11        5.20        2.84      2.04 o 
  -2   1  11       53.68       64.83      2.87 o 
  -1   1  11      115.17      106.35      3.94 o 
   0   1  11      117.63      115.57      4.17 o 
   1   1  11      147.43      151.50      4.40 o 
   2   1  11      121.99      128.16      4.04 o 
   3   1  11        6.23        2.71      2.47 o 
   4   1  11      389.12      370.95     12.90 o 
   5   1  11       40.77       38.56      5.26 o 
  -7   2  11       15.07       16.12      4.73 o 
  -6   2  11        2.50       -2.13      2.35 o 
  -5   2  11       33.68       34.68      2.88 o 
  -4   2  11       41.49       50.84      2.86 o 
  -3   2  11      174.74      156.07      4.20 o 
  -2   2  11       97.16      100.09      3.06 o 
  -1   2  11      215.60      209.31      5.20 o 
   0   2  11      598.90      601.99      9.01 o 
   1   2  11      109.20      104.20      3.91 o 
   2   2  11       10.46       13.83      2.56 o 
   3   2  11       32.88       27.28      3.02 o 
   4   2  11       42.21       40.40      4.18 o 
   5   2  11       56.58       55.95      4.84 o 
  -7   3  11        5.51       10.24      3.15 o 
  -6   3  11       29.56       26.10      3.31 o 
  -5   3  11        1.00        0.17      3.58 o 
  -4   3  11       64.26       64.63      3.61 o 
  -3   3  11       21.64       21.13      2.74 o 
  -2   3  11      118.08      120.16      3.93 o 
  -1   3  11      155.82      156.57      4.96 o 
   0   3  11     1059.45     1075.95     13.30 o 
   1   3  11      197.58      202.78      5.11 o 
   2   3  11       43.85       47.75      3.32 o 
   3   3  11      134.77      134.39      4.47 o 
   4   3  11       85.85       87.37      5.14 o 
   5   3  11       12.90       12.54      4.22 o 
  -7   4  11        1.12       -3.09      3.09 o 
  -6   4  11        9.29        7.96      3.47 o 
  -5   4  11       75.98       72.35      4.26 o 
  -4   4  11       27.02       21.84      2.89 o 
  -3   4  11       70.62       70.11      3.55 o 
  -2   4  11      280.14      290.39      6.09 o 
  -1   4  11       48.95       48.20      3.45 o 
   0   4  11      472.97      459.86      7.95 o 
   1   4  11      529.17      507.97      8.01 o 
   2   4  11        0.11       -2.48      2.48 o 
   3   4  11       22.16       28.00      4.40 o 
   4   4  11        9.74        7.43      4.01 o 
   5   4  11        2.45       -0.81      4.16 o 
  -6   5  11       65.28       71.91      5.39 o 
  -5   5  11       14.73       13.05      3.77 o 
  -4   5  11       52.36       50.34      4.79 o 
  -3   5  11      173.74      159.29      5.28 o 
  -2   5  11       31.16       32.97      3.33 o 
  -1   5  11      142.32      133.05      4.85 o 
   0   5  11      396.16      377.92      7.93 o 
   1   5  11      156.10      161.45      5.26 o 
   2   5  11       35.93       38.73      3.67 o 
   3   5  11       64.61       63.03      4.86 o 
   4   5  11       10.01        7.40      5.00 o 
   5   5  11       14.56       24.20      4.82 o 
  -6   6  11        8.45        2.39      5.23 o 
  -5   6  11       44.77       41.80      4.91 o 
  -4   6  11       41.76       43.16      4.04 o 
  -3   6  11       32.63       25.30      3.62 o 
  -2   6  11       52.57       44.60      4.06 o 
  -1   6  11       98.47      107.59      5.94 o 
   0   6  11       30.60       28.89      3.93 o 
   1   6  11       49.36       44.14      4.94 o 
   2   6  11        7.97        7.83      3.09 o 
   3   6  11       12.00       12.90      5.43 o 
   4   6  11       17.29       21.78      4.92 o 
  -6   7  11       26.86       30.08      6.16 o 
  -5   7  11        7.71        2.38      4.27 o 
  -4   7  11       44.08       42.88      4.61 o 
  -3   7  11       81.93       74.17      4.82 o 
  -2   7  11       88.38       84.34      5.66 o 
  -1   7  11       36.79       34.02      5.00 o 
   0   7  11       14.82       17.61      5.07 o 
   1   7  11      147.65      142.59      6.20 o 
   2   7  11        1.56       -2.87      2.87 o 
   3   7  11        4.98       -0.53      3.71 o 
   4   7  11        7.82        5.93      4.68 o 
  -5   8  11        5.12       10.46      4.94 o 
  -4   8  11       11.63        6.19      6.36 o 
  -3   8  11       90.07       85.95      9.52 o 
  -2   8  11       49.19       55.06      5.08 o 
  -1   8  11       21.27       12.27      4.20 o 
   0   8  11        0.30       -3.58      3.96 o 
   1   8  11       39.05       43.31      4.93 o 
   2   8  11       15.38       12.34      4.50 o 
   3   8  11        1.66        3.82      7.10 o 
   4   8  11        6.24        5.61      7.99 o 
  -5   9  11        1.03       -1.20      5.25 o 
  -4   9  11        7.48        3.00      4.91 o 
  -3   9  11        1.29        2.77      4.33 o 
  -2   9  11       90.12       81.60      5.89 o 
  -1   9  11       30.69       32.01      4.66 o 
   0   9  11       10.00        8.41      5.73 o 
   1   9  11       28.79       32.88      4.90 o 
   2   9  11        0.12       -5.75      5.92 o 
   3   9  11       14.18       15.96      6.04 o 
  -4  10  11       11.11        8.53      5.79 o 
  -3  10  11        1.97       -1.49      5.51 o 
  -2  10  11        1.46        9.23      4.91 o 
  -1  10  11        0.24       -3.15      4.48 o 
   0  10  11        6.10        5.55      4.90 o 
   1  10  11       15.38        7.09      4.46 o 
   2  10  11        4.60        2.40      5.45 o 
   3  10  11       14.12        1.13     10.92 o 
  -3  11  11        1.06       -2.46      5.85 o 
  -2  11  11        0.90       -4.58      4.58 o 
  -1  11  11        9.61        8.74      5.22 o 
   0  11  11        2.87        0.21      4.88 o 
   1  11  11        3.18        5.65      8.65 o 
   2  11  11        4.50        3.93     10.56 o 
  -2  12  11        1.94       -0.89      7.38 o 
  -1  12  11        0.32        3.53      5.63 o 
   0  12  11        2.22        7.31      6.08 o 
  -7   0  12        0.20        5.78      3.79 o 
  -6   0  12        5.93        5.73      3.44 o 
  -5   0  12       33.11       33.58      4.21 o 
  -4   0  12      234.66      222.98     14.19 o 
  -3   0  12        3.09        2.84      3.74 o 
  -2   0  12        1.01        1.54      3.68 o 
  -1   0  12       46.02       36.28      5.56 o 
   0   0  12       47.54       51.43      4.78 o 
   1   0  12       52.60       58.78      5.12 o 
   2   0  12       43.35       43.37      4.83 o 
   3   0  12      505.95      493.91     15.90 o 
   4   0  12       23.83       15.18      5.71 o 
   5   0  12        3.67        0.81      5.08 o 
  -7   1  12        0.58       -2.38      2.38 o 
  -6   1  12      122.41      133.61      6.49 o 
  -5   1  12        1.47       -0.50      2.12 o 
  -4   1  12        4.84        6.84      2.26 o 
  -3   1  12        9.91        9.44      2.39 o 
  -2   1  12       65.93       61.33      3.06 o 
  -1   1  12      209.62      203.16      6.58 o 
   0   1  12      191.73      190.20      4.31 o 
   1   1  12       79.60       87.36      4.02 o 
   2   1  12       88.03       74.00      4.06 o 
   3   1  12        1.76       -0.25      2.70 o 
   4   1  12      143.27      144.47      6.80 o 
   5   1  12        6.53        0.91      3.57 o 
  -7   2  12        4.56        2.49      2.98 o 
  -6   2  12        2.00        0.98      2.52 o 
  -5   2  12       35.45       43.35      3.41 o 
  -4   2  12       91.19       92.96      3.80 o 
  -3   2  12        1.50       -1.93      1.93 o 
  -2   2  12       50.16       56.56      3.25 o 
  -1   2  12      302.61      305.76      8.01 o 
   0   2  12      107.41      106.09      4.30 o 
   1   2  12       66.72       63.36      3.68 o 
   2   2  12       24.81       18.57      3.09 o 
   3   2  12       94.18       99.16      5.94 o 
   4   2  12       25.15       27.69      5.44 o 
   5   2  12        1.65       -3.00      4.63 o 
  -6   3  12       75.28       88.64      6.65 o 
  -5   3  12       20.31       21.77      3.35 o 
  -4   3  12       86.19       85.50      4.17 o 
  -3   3  12        7.87        6.67      2.50 o 
  -2   3  12      196.22      189.73      5.64 o 
  -1   3  12      465.45      437.63      9.96 o 
   0   3  12      698.24      695.63     10.30 o 
   1   3  12       71.01       66.24      4.09 o 
   2   3  12       51.41       54.26      4.03 o 
   3   3  12        3.31        6.35      3.40 o 
   4   3  12       32.24       34.36      4.88 o 
   5   3  12        0.40       -0.93      4.92 o 
  -6   4  12       31.10       33.26      4.58 o 
  -5   4  12      101.09      107.54      7.53 o 
  -4   4  12       42.20       44.48      3.86 o 
  -3   4  12       22.11       14.67      3.37 o 
  -2   4  12       42.69       43.42      4.04 o 
  -1   4  12       63.90       65.37      4.74 o 
   0   4  12      120.84      110.89      4.82 o 
   1   4  12       71.06       71.57      4.28 o 
   2   4  12        8.87       13.34      3.26 o 
   3   4  12        1.81        0.52      3.70 o 
   4   4  12       22.33       22.75      5.01 o 
   5   4  12       32.57       26.23      5.39 o 
  -6   5  12       60.01       63.87      6.53 o 
  -5   5  12       76.72       74.43      5.81 o 
  -4   5  12       56.79       66.48      6.80 o 
  -3   5  12       23.55       20.06      4.74 o 
  -2   5  12      141.24      132.18      6.42 o 
  -1   5  12       11.57        8.40      3.77 o 
   0   5  12      141.18      130.28      5.99 o 
   1   5  12       20.04       17.14      3.77 o 
   2   5  12       14.62       10.38      3.22 o 
   3   5  12       10.22       16.95      6.02 o 
   4   5  12       33.24       44.39      6.49 o 
  -6   6  12       41.25       28.54      5.54 o 
  -5   6  12       21.26       26.47      6.98 o 
  -4   6  12       71.22       66.74      7.19 o 
  -3   6  12       50.39       56.35      4.87 o 
  -2   6  12        4.60       -1.77      3.59 o 
  -1   6  12       74.25       75.63      5.68 o 
   0   6  12       15.06       21.72      5.90 o 
   1   6  12        8.05        1.83      4.12 o 
   2   6  12       13.01        8.48      4.02 o 
   3   6  12       14.63       24.20      5.64 o 
   4   6  12        9.48        8.44      4.77 o 
  -5   7  12       30.79       31.79      7.56 o 
  -4   7  12       40.55       42.82      4.71 o 
  -3   7  12       20.34       24.58      4.47 o 
  -2   7  12       97.33      103.08      6.22 o 
  -1   7  12       10.78        1.81      3.93 o 
   0   7  12        4.76        3.93      3.84 o 
   1   7  12        0.08       -2.19      3.44 o 
   2   7  12        3.97       -6.08      6.08 o 
   3   7  12        6.37        1.87      9.41 o 
   4   7  12        5.95       -4.68      7.43 o 
  -5   8  12        7.81        8.78      5.06 o 
  -4   8  12        2.51       15.97      5.71 o 
  -3   8  12       63.31       57.72      5.32 o 
  -2   8  12       12.62       11.92      4.38 o 
  -1   8  12       34.24       36.01      5.59 o 
   0   8  12       33.47       32.12      6.02 o 
   1   8  12        4.58       -1.21      3.68 o 
   2   8  12        0.51       -2.68      4.93 o 
   3   8  12        1.14        6.53      7.94 o 
  -4   9  12        1.93       -3.31      5.04 o 
  -3   9  12        4.09       -1.51      4.37 o 
  -2   9  12        4.92       -4.39      4.45 o 
  -1   9  12        2.52       -0.69      5.68 o 
   0   9  12        7.20       -0.89      4.06 o 
   1   9  12       15.36       14.91      5.10 o 
   2   9  12        1.14       -5.22      5.22 o 
  -4  10  12        2.69       -1.22      9.59 o 
  -3  10  12        3.01        4.74      5.61 o 
  -2  10  12        5.94       -1.35      4.57 o 
  -1  10  12        2.95       -2.00      6.73 o 
   0  10  12        5.86       -2.95      5.74 o 
   1  10  12        7.81       11.90      5.73 o 
   2  10  12        1.10       -1.02      7.01 o 
  -2  11  12        6.86       -0.88      7.53 o 
  -1  11  12        3.06        2.67      5.06 o 
   0  11  12        2.55       -5.69      7.68 o 
   1  11  12       13.40       -3.91      7.30 o 
  -6   0  13        0.60       -3.85      3.85 o 
  -5   0  13        0.44       -1.16      3.64 o 
  -4   0  13      123.17      135.90      6.27 o 
  -3   0  13      171.49      159.14      8.04 o 
  -2   0  13      165.24      168.20     11.24 o 
  -1   0  13        1.75       -1.88      4.26 o 
   0   0  13       12.52       12.63     11.73 o 
   1   0  13       71.82       79.02      8.62 o 
   2   0  13       27.95       36.84      5.34 o 
   3   0  13        2.15       -0.72      4.27 o 
   4   0  13        9.54       11.45      8.65 o 
  -6   1  13       25.53       26.02      3.61 o 
  -5   1  13       82.42       78.57      4.03 o 
  -4   1  13      139.79      142.13      4.52 o 
  -3   1  13       76.44       77.25      3.99 o 
  -2   1  13      322.11      299.46      6.71 o 
  -1   1  13      148.11      148.85      6.19 o 
   0   1  13        8.72       13.14      4.19 o 
   1   1  13       36.07       29.67      4.28 o 
   2   1  13       93.24       91.89      5.05 o 
   3   1  13        2.07        4.73      3.48 o 
   4   1  13        9.16        8.49      5.76 o 
  -6   2  13        3.74       -0.25      3.02 o 
  -5   2  13       31.88       37.53      3.60 o 
  -4   2  13       30.80       26.28      3.54 o 
  -3   2  13       87.92       88.68      4.23 o 
  -2   2  13      299.36      270.08      8.12 o 
  -1   2  13       36.75       43.38      5.16 o 
   0   2  13       39.28       36.30      5.09 o 
   1   2  13       15.39        5.36      4.03 o 
   2   2  13       83.00       78.63      4.86 o 
   3   2  13        0.04       -3.37      3.37 o 
   4   2  13        4.53       -0.63      5.72 o 
  -6   3  13       42.43       43.90      8.84 o 
  -5   3  13        8.59        2.88      3.66 o 
  -4   3  13       16.65       12.54      4.16 o 
  -3   3  13       12.07        8.58      3.46 o 
  -2   3  13       12.67       -2.15      6.47 o 
  -1   3  13       99.75      114.18      6.87 o 
   0   3  13       47.41       61.77      5.62 o 
   1   3  13       41.53       31.21      4.85 o 
   2   3  13        1.88       -3.16      3.16 o 
   3   3  13        4.79       -1.52      3.79 o 
   4   3  13        2.42       -2.64      5.44 o 
  -6   4  13       58.37       66.24      6.53 o 
  -5   4  13       51.92       58.97      6.14 o 
  -4   4  13       59.98       62.42      4.95 o 
  -3   4  13       15.85       13.62      3.74 o 
  -2   4  13       91.36       88.52      6.40 o 
  -1   4  13       28.81       26.15      7.11 o 
   0   4  13       31.75       19.86      4.53 o 
   1   4  13        0.05       -4.85      4.85 o 
   2   4  13       15.93       22.49      5.61 o 
   3   4  13       34.68       40.88      6.48 o 
   4   4  13        9.62       16.68      6.45 o 
  -6   5  13       18.40       14.30      5.12 o 
  -5   5  13       19.86       19.39      5.29 o 
  -4   5  13       38.79       42.21      5.08 o 
  -3   5  13       87.83       87.63      5.52 o 
  -2   5  13       32.13       33.45      5.20 o 
  -1   5  13       32.93       27.53      4.96 o 
   0   5  13        4.27       -1.97      3.87 o 
   1   5  13        2.28       -4.23      4.23 o 
   2   5  13        6.80        7.31      4.37 o 
   3   5  13       14.28        9.85     14.77 o 
   4   5  13       49.33       63.38      8.39 o 
  -5   6  13       23.78       12.45      6.33 o 
  -4   6  13       24.90       12.44      5.13 o 
  -3   6  13       44.99       41.26      8.52 o 
  -2   6  13       23.26       19.70      5.00 o 
  -1   6  13       12.45       14.36      4.80 o 
   0   6  13       31.28       27.76      5.17 o 
   1   6  13        1.04        3.16      7.33 o 
   2   6  13        1.25        0.84      4.15 o 
   3   6  13       46.09       56.72      6.95 o 
  -5   7  13       10.51       12.27      6.59 o 
  -4   7  13       45.19       44.27      6.70 o 
  -3   7  13       17.35        6.40      4.74 o 
  -2   7  13       36.69       40.16      5.70 o 
  -1   7  13       12.06       13.90      4.97 o 
   0   7  13       33.90       31.99      6.64 o 
   1   7  13       11.03       11.07      4.73 o 
   2   7  13        3.66        0.41      5.05 o 
   3   7  13        1.26       10.97      7.18 o 
  -4   8  13        4.75        0.40      5.59 o 
  -3   8  13        0.87        4.45      4.59 o 
  -2   8  13        6.25        4.67      4.84 o 
  -1   8  13        7.15       -2.24      4.39 o 
   0   8  13        5.36        1.68      4.70 o 
   1   8  13        0.20       -0.19      4.42 o 
   2   8  13       21.00       21.92      6.43 o 
  -4   9  13        3.44       -5.55     10.23 o 
  -3   9  13        2.68        1.25      5.75 o 
  -2   9  13        7.63       11.75      5.19 o 
  -1   9  13        0.15       -2.71      4.46 o 
   0   9  13        1.71        0.63      5.06 o 
   1   9  13        3.31        5.74      5.10 o 
   2   9  13        5.24        5.03     12.53 o 
  -3  10  13        3.07       12.74      8.21 o 
  -2  10  13       11.00       10.58      5.39 o 
  -1  10  13        5.82        8.27      6.17 o 
   0  10  13       23.10       30.77      6.09 o 
   1  10  13       11.26       16.37      8.23 o 
  -6   0  14       39.72       29.55      5.48 o 
  -5   0  14       11.83        5.92      4.20 o 
  -4   0  14       28.73       36.82      7.47 o 
  -3   0  14      202.10      191.54     12.37 o 
  -2   0  14        0.67       -5.16      5.16 o 
  -1   0  14      119.55      112.98      9.92 o 
   0   0  14       11.34       16.65      6.64 o 
   1   0  14        2.49        5.68     10.12 o 
   2   0  14        0.06       -1.97      5.80 o 
   3   0  14       14.19       14.85      9.72 o 
   4   0  14       15.16       12.60      9.79 o 
  -6   1  14        9.67       12.31      3.76 o 
  -5   1  14       27.04       25.40      3.79 o 
  -4   1  14       39.54       38.28      5.88 o 
  -3   1  14       17.80       16.51      3.33 o 
  -2   1  14       21.76       29.42      4.23 o 
  -1   1  14       60.84       52.01      5.67 o 
   0   1  14       28.34       27.35      5.02 o 
   1   1  14       43.71       38.45      5.19 o 
   2   1  14        9.24        6.86      4.87 o 
   3   1  14        7.44       13.45      6.37 o 
   4   1  14       17.81       16.24      6.90 o 
  -6   2  14       20.81       23.04      4.49 o 
  -5   2  14       39.21       42.47      4.14 o 
  -4   2  14       19.17       15.04      3.61 o 
  -3   2  14       85.34       69.56      5.99 o 
  -2   2  14       19.85        8.96      4.51 o 
  -1   2  14       54.29       65.87      6.06 o 
   0   2  14       30.74       33.05      5.52 o 
   1   2  14       35.39       39.97      5.43 o 
   2   2  14       30.26       39.14      5.45 o 
   3   2  14       11.49        7.39      8.73 o 
   4   2  14        8.44       11.13     11.93 o 
  -6   3  14        0.70        1.08      3.92 o 
  -5   3  14       24.93       21.39      5.39 o 
  -4   3  14       11.28       16.75      5.88 o 
  -3   3  14       23.69       18.99      4.83 o 
  -2   3  14       52.42       46.19      5.67 o 
  -1   3  14        9.86        6.93      4.37 o 
   0   3  14       73.29       61.72      5.96 o 
   1   3  14       60.28       56.74      6.00 o 
   2   3  14        3.23        0.21      4.22 o 
   3   3  14        4.48       -4.45      5.88 o 
   4   3  14        3.78        7.66      6.72 o 
  -6   4  14        3.11       -1.08      5.35 o 
  -5   4  14       21.87       21.97      6.88 o 
  -4   4  14      122.78      127.94     14.40 o 
  -3   4  14       56.57       57.29      6.75 o 
  -2   4  14       21.95       24.67      5.16 o 
  -1   4  14        1.41        3.08      4.43 o 
   0   4  14        1.87       -2.76      4.19 o 
   1   4  14        1.57        3.65      4.30 o 
   2   4  14        4.10        6.18      5.13 o 
   3   4  14        7.35        3.66      6.17 o 
   4   4  14       12.07        4.02      8.06 o 
  -5   5  14       33.75       32.78      7.99 o 
  -4   5  14       51.74       50.18      9.53 o 
  -3   5  14        7.73        5.63      4.63 o 
  -2   5  14        2.34        3.15      4.36 o 
  -1   5  14       10.65       11.86      4.56 o 
   0   5  14       22.41       22.13      4.96 o 
   1   5  14       16.54       19.97      5.07 o 
   2   5  14       24.92       28.56      5.31 o 
   3   5  14       14.89       16.04      7.03 o 
  -5   6  14        2.26       -4.18      6.25 o 
  -4   6  14       68.73       70.00      7.62 o 
  -3   6  14       17.54       21.30      5.06 o 
  -2   6  14        3.67        9.38      4.77 o 
  -1   6  14        5.12        1.48      4.38 o 
   0   6  14        0.75       -4.13      4.13 o 
   1   6  14        8.54       10.12      4.92 o 
   2   6  14        9.63       10.14      5.55 o 
   3   6  14       32.48       29.34     10.96 o 
  -4   7  14       19.91       11.41      7.81 o 
  -3   7  14        8.58        5.13      5.30 o 
  -2   7  14        1.85        1.28      7.65 o 
  -1   7  14        5.52       -0.08      4.39 o 
   0   7  14        7.22       12.17      5.01 o 
   1   7  14       15.64       17.40      5.36 o 
   2   7  14        1.71        1.02      5.34 o 
  -4   8  14       15.86       12.34     10.21 o 
  -3   8  14       37.20       28.60      5.70 o 
  -2   8  14        2.74        1.01      4.82 o 
  -1   8  14        4.60        0.95      4.99 o 
   0   8  14        5.59        4.17      5.16 o 
   1   8  14       13.37        7.93      5.15 o 
   2   8  14       10.96        6.42      7.48 o 
  -3   9  14        7.18       16.74      8.28 o 
  -2   9  14        6.33        9.93      5.39 o 
  -1   9  14        3.44       -4.68      4.76 o 
   0   9  14        0.63        0.59      5.00 o 
   1   9  14       13.22       16.07      8.13 o 
  -1  10  14        0.29        4.38      5.76 o 
  -5   0  15        1.45        1.15      4.91 o 
  -4   0  15        1.17       -1.98      3.79 o 
  -3   0  15       26.19       30.03      6.70 o 
  -2   0  15       73.84       60.96      8.79 o 
  -1   0  15        1.80       -3.60      6.29 o 
   0   0  15       62.39       67.30      9.35 o 
   1   0  15        9.27       -2.93     10.41 o 
   2   0  15        8.75        7.65      6.39 o 
   3   0  15        0.08       -8.01      8.01 o 
  -6   1  15        0.23        1.33      6.52 o 
  -5   1  15       17.56       17.33      4.70 o 
  -4   1  15       18.57       13.71      3.67 o 
  -3   1  15        1.26        5.19      4.31 o 
  -2   1  15      167.92      155.22     10.46 o 
  -1   1  15       39.55       36.96      5.50 o 
   0   1  15       12.97       10.71      4.78 o 
   1   1  15       13.30       15.88      7.43 o 
   2   1  15        4.79       -4.27      4.33 o 
   3   1  15       28.25       28.28      7.66 o 
  -5   2  15        8.13       10.66      7.18 o 
  -4   2  15       15.76       12.45      4.68 o 
  -3   2  15       30.39       17.33      5.07 o 
  -2   2  15       13.93       17.52      5.05 o 
  -1   2  15       14.56        9.87      4.64 o 
   0   2  15       24.17       23.02      5.34 o 
   1   2  15       14.33       13.26      5.02 o 
   2   2  15        3.37        3.17      4.57 o 
   3   2  15       10.30        6.13      6.78 o 
  -5   3  15       16.47        7.96      6.72 o 
  -4   3  15        9.74        8.48      4.66 o 
  -3   3  15        1.62        4.39      5.88 o 
  -2   3  15        6.51        2.67      4.68 o 
  -1   3  15       47.38       44.53      5.90 o 
   0   3  15        4.21        2.78      4.46 o 
   1   3  15       33.93       36.33      6.56 o 
   2   3  15       11.95        7.76      4.67 o 
   3   3  15       21.72       26.21      7.90 o 
  -5   4  15       40.36       54.46      8.60 o 
  -4   4  15       14.23       17.86     11.55 o 
  -3   4  15        5.78        2.30      4.47 o 
  -2   4  15       35.99       45.82      5.76 o 
  -1   4  15        9.80       14.92      5.04 o 
   0   4  15        1.46        0.29      4.51 o 
   1   4  15        0.14       -6.47      6.47 o 
   2   4  15       41.23       52.18      7.34 o 
   3   4  15       14.23       21.08     10.07 o 
  -5   5  15       17.26       31.22     11.01 o 
  -4   5  15       17.39       23.41      6.11 o 
  -3   5  15        9.80        2.99      4.72 o 
  -2   5  15        4.69       -0.35      4.85 o 
  -1   5  15       38.62       36.38      6.22 o 
   0   5  15        9.95       -4.11      4.72 o 
   1   5  15        4.25        6.74      4.72 o 
   2   5  15       19.50       29.30      6.58 o 
  -4   6  15        5.46        8.03      6.00 o 
  -3   6  15        2.04       -4.39      6.24 o 
  -2   6  15       38.17       35.10      5.63 o 
  -1   6  15        4.52       -4.48      4.48 o 
   0   6  15       13.58       10.59      5.19 o 
   1   6  15        8.13        9.77      5.30 o 
   2   6  15       21.09       37.83     11.82 o 
  -4   7  15        4.05       11.72     10.59 o 
  -3   7  15       27.65       26.12      5.90 o 
  -2   7  15        1.51        1.11      4.73 o 
  -1   7  15        4.26       11.91      5.42 o 
   0   7  15       74.67       84.65      7.58 o 
   1   7  15       18.54       16.12      6.32 o 
   2   7  15       28.04       59.07     13.67 o 
  -3   8  15        4.16        1.51      7.65 o 
  -2   8  15        0.56       -4.87      4.87 o 
  -1   8  15       14.87       10.38      5.37 o 
   0   8  15       24.18       18.53      5.93 o 
   1   8  15       84.03      112.35     13.02 o 
  -2   9  15       11.08       12.32     12.18 o 
  -1   9  15        5.35       13.62      5.87 o 
  -5   0  16        9.45       11.81      9.96 o 
  -4   0  16        0.57       -0.38      6.13 o 
  -3   0  16       28.21       29.53      7.54 o 
  -2   0  16       41.77       45.47      8.81 o 
  -1   0  16       18.63       17.81      8.93 o 
   0   0  16        6.77       15.58      7.58 o 
   1   0  16       10.42       11.15      7.06 o 
   2   0  16        1.02       -3.74      5.72 o 
  -5   1  16        0.72       -5.73      5.73 o 
  -4   1  16        2.60       -4.27      4.27 o 
  -3   1  16        2.20        2.66      4.41 o 
  -2   1  16       24.54       27.44      5.49 o 
  -1   1  16       36.63       35.70      7.59 o 
   0   1  16       47.74       40.82      5.88 o 
   1   1  16        5.37       -4.14      7.90 o 
   2   1  16       19.40       23.12      9.23 o 
  -5   2  16       14.18       24.23     11.01 o 
  -4   2  16        0.50       -3.86      4.44 o 
  -3   2  16        9.21        2.17      4.65 o 
  -2   2  16       15.04       10.86      7.78 o 
  -1   2  16        3.59       -1.63      4.64 o 
   0   2  16       19.73       27.26      5.58 o 
   1   2  16       28.93       30.89      5.70 o 
   2   2  16        1.21       -0.95      5.42 o 
  -4   3  16        1.48        3.39      5.49 o 
  -3   3  16       18.53       27.19      5.53 o 
  -2   3  16       21.53       18.76      5.25 o 
  -1   3  16       14.87        3.57      5.48 o 
   0   3  16       25.88       26.31      7.81 o 
   1   3  16       28.31       27.31      5.74 o 
   2   3  16       11.23       17.01      6.30 o 
  -4   4  16        3.34       -2.93      5.25 o 
  -3   4  16        6.08        3.56      4.83 o 
  -2   4  16        1.56       -4.31      4.58 o 
  -1   4  16        4.13       -4.21      4.54 o 
   0   4  16       20.15       28.94      5.91 o 
   1   4  16       21.47       18.37      6.42 o 
   2   4  16        3.90       -0.80      5.68 o 
  -4   5  16        0.60        2.26      6.69 o 
  -3   5  16       14.08       11.65      5.20 o 
  -2   5  16       10.56        3.63      5.15 o 
  -1   5  16        8.88        4.18      5.15 o 
   0   5  16       31.62       34.39      6.10 o 
   1   5  16       15.09       19.79      5.80 o 
   2   5  16       14.59       27.56     11.54 o 
  -4   6  16       19.17       22.72     11.43 o 
  -3   6  16        3.36       -5.04      5.04 o 
  -2   6  16        0.87       -2.86      4.51 o 
  -1   6  16       53.32       64.36      7.02 o 
   0   6  16        2.33       -4.84      4.84 o 
   1   6  16       18.51       26.63      5.76 o 
  -3   7  16        2.45        5.23      7.87 o 
  -2   7  16       12.30       13.00      5.69 o 
  -1   7  16        0.70       -4.90      4.90 o 
   0   7  16       80.12       95.33      8.12 o 
  -1   8  16       86.24      116.06     18.60 o 
  -4   0  17        8.08        8.28      7.18 o 
  -3   0  17       15.87       29.86      7.87 o 
  -2   0  17       17.97       19.57      7.84 o 
  -1   0  17       13.18       11.42      7.74 o 
   0   0  17        5.38       -0.37      7.18 o 
   1   0  17        0.30        5.96      7.16 o 
  -4   1  17        1.29       -1.29      5.63 o 
  -3   1  17        9.18        1.01      4.74 o 
  -2   1  17        5.96        5.72      6.25 o 
  -1   1  17       27.35       24.67      6.37 o 
   0   1  17        5.30        6.51      5.52 o 
   1   1  17        1.97        3.44      5.20 o 
  -4   2  17       21.27       28.92      6.67 o 
  -3   2  17        2.76        4.42      4.98 o 
  -2   2  17        8.13        6.94      5.15 o 
  -1   2  17        9.77        5.43      5.04 o 
   0   2  17        1.36        0.76      5.02 o 
   1   2  17       39.04       67.89      7.00 o 
  -4   3  17        2.53       14.42     10.87 o 
  -3   3  17       25.68       23.90      5.91 o 
  -2   3  17        8.65       16.56      5.59 o 
  -1   3  17       37.84       29.74      6.73 o 
   0   3  17        6.78       -2.18      5.01 o 
   1   3  17        9.89       17.97      5.76 o 
  -4   4  17        9.57        9.81     10.87 o 
  -3   4  17       10.11        8.52      5.28 o 
  -2   4  17        2.17        1.99      4.97 o 
  -1   4  17       27.04       27.12      6.49 o 
   0   4  17        1.24       -5.20      5.20 o 
   1   4  17       25.43       37.52      8.01 o 
  -3   5  17       17.33       22.22      6.95 o 
  -2   5  17        6.96       10.19      5.64 o 
  -1   5  17       16.54       20.02      5.92 o 
   0   5  17        5.64       10.62      5.51 o 
   1   5  17        3.04        0.73     10.70 o 
  -2   6  17        9.02        4.61     11.41 o 
  -1   6  17       26.46       26.01      6.29 o 
   0   6  17        8.67        5.61      6.93 o 
  -3   0  18        2.15       -6.03      7.00 o 
  -2   0  18        0.15       -4.47      7.37 o 
  -1   0  18        7.10        7.24      7.98 o 
   0   0  18       76.85      108.71     20.33 o 
   1   0  18        4.13       12.85     11.54 o 
  -3   1  18        0.60       -4.78      4.78 o 
  -2   1  18       17.08       23.79      5.92 o 
  -1   1  18       21.61       22.16      6.13 o 
   0   1  18       41.03       56.74      7.24 o 
   1   1  18       12.62       32.18      9.82 o 
  -3   2  18        3.92        3.73      5.99 o 
  -2   2  18        0.47       -4.84      4.84 o 
  -1   2  18       15.25       11.18      6.52 o 
   0   2  18       37.21       39.63      8.09 o 
  -3   3  18        1.12        1.14      7.34 o 
  -2   3  18        4.94       -0.26      4.99 o 
  -1   3  18       29.77       32.22      6.36 o 
   0   3  18       36.76       46.35      9.29 o 
  -2   4  18        0.42        7.73      6.04 o 
  -1   4  18        0.47        0.04      5.53 o 
                                                 
